# Supplementary material for: Vernonieae (Asteraceae) of southern Africa: A generic disposition of the species and a study of their pollen
Source: PhytoKeys. 2016 Feb 11;(60):49–126. doi: 10.3897/phytokeys.60.6734 (PMC4816990; doi:10.3897/phytokeys.60.6734)
Supplement: XML Treatment for Baccharoides adoensis [file phytokeys.60.6734-treatment2.xml]

<!DOCTYPE tp:taxon-treatment
  PUBLIC "-//TaxonX//DTD Taxonomic Treatment Publishing DTD v0 20100105//EN" "tax-treatment-NSO.dtd">
<tp:taxon-treatment xmlns:tp="http://www.plazi.org/taxpub"><tp:treatment-meta><kwd-group><label>Taxon classification</label><kwd><named-content content-type="kingdom">Plantae</named-content></kwd><kwd><named-content content-type="order">Asterales</named-content></kwd><kwd><named-content content-type="family">Asteraceae</named-content></kwd></kwd-group><mixed-citation publication-type="journal"><person-group><name><surname>Robinson</surname><given-names>Harold</given-names></name><name><surname>Skvarla</surname><given-names>John J.</given-names></name><name><surname>Funk</surname><given-names>Vicki A.</given-names></name></person-group><article-title>
          <tp:taxon-name><tp:taxon-name-part taxon-name-part-type="tribe">Vernonieae</tp:taxon-name-part></tp:taxon-name> (<tp:taxon-name><tp:taxon-name-part taxon-name-part-type="family">Asteraceae</tp:taxon-name-part></tp:taxon-name>) of southern Africa: A generic disposition of the species and a study of their pollen</article-title><source>PhytoKeys</source><day>11</day><month>2</month><year>2016</year><volume>2016</volume><issue>60</issue><fpage>49</fpage><lpage>126</lpage><pub-id pub-id-type="doi">10.3897/phytokeys.60.6734</pub-id></mixed-citation></tp:treatment-meta><tp:nomenclature><tp:taxon-name>
              <tp:taxon-name-part taxon-name-part-type="genus">Baccharoides</tp:taxon-name-part>
              <tp:taxon-name-part taxon-name-part-type="species">adoensis</tp:taxon-name-part>
            </tp:taxon-name><tp:taxon-authority>(Sch. Bip. ex Walp.) H. Rob., 1990</tp:taxon-authority><tp:nomenclature-citation-list><tp:nomenclature-citation><tp:taxon-name><tp:taxon-name-part taxon-name-part-type="genus">Vernonia</tp:taxon-name-part> <tp:taxon-name-part taxon-name-part-type="species">adoensis</tp:taxon-name-part></tp:taxon-name><comment> Sch. Bip. ex Walp., Repert. Bot. Syst. 2: 946. 1843.</comment></tp:nomenclature-citation><tp:nomenclature-citation><tp:taxon-name><tp:taxon-name-part taxon-name-part-type="genus">Stengelia</tp:taxon-name-part> <tp:taxon-name-part taxon-name-part-type="species">adoensis</tp:taxon-name-part></tp:taxon-name><comment> Sch. Bip. ex Hochst., Flora 24: Intelligenzbl. 1841: 1(2): 26. 1841, nom. nud.</comment></tp:nomenclature-citation><tp:nomenclature-citation><tp:taxon-name><tp:taxon-name-part taxon-name-part-type="genus">Vernonia</tp:taxon-name-part> <tp:taxon-name-part taxon-name-part-type="species">kotschyana</tp:taxon-name-part></tp:taxon-name><comment> Sch. Bip. ex Walp., Repert. Bot. Syst. 2: 947. 1843.</comment></tp:nomenclature-citation><tp:nomenclature-citation><tp:taxon-name><tp:taxon-name-part taxon-name-part-type="genus">Vernonia</tp:taxon-name-part> <tp:taxon-name-part taxon-name-part-type="species">macrocephala</tp:taxon-name-part></tp:taxon-name><comment> A. Rich., Tent. Fl. Abyss. 377. 1847, nom. illeg., non Less.</comment></tp:nomenclature-citation><tp:nomenclature-citation><tp:taxon-name><tp:taxon-name-part taxon-name-part-type="genus">Ascaricida</tp:taxon-name-part> <tp:taxon-name-part taxon-name-part-type="species">adoensis</tp:taxon-name-part></tp:taxon-name><comment> (Sch. Bip. ex Walp.) Steetz in Peters, Reise Mossamb. 358. 1864.</comment></tp:nomenclature-citation><tp:nomenclature-citation><tp:taxon-name><tp:taxon-name-part taxon-name-part-type="genus">Ascaricida</tp:taxon-name-part> <tp:taxon-name-part taxon-name-part-type="species">mossambiquensis</tp:taxon-name-part></tp:taxon-name><comment> Steetz in Peters, Reise Mossamb 358. 1864.</comment></tp:nomenclature-citation><tp:nomenclature-citation><tp:taxon-name><tp:taxon-name-part taxon-name-part-type="genus">Ascaricida</tp:taxon-name-part> <tp:taxon-name-part taxon-name-part-type="species">richardi</tp:taxon-name-part></tp:taxon-name><comment> Steetz in Peters, Reise Mossamb. 358. 1864.</comment></tp:nomenclature-citation><tp:nomenclature-citation><tp:taxon-name><tp:taxon-name-part taxon-name-part-type="genus">Vernonia</tp:taxon-name-part> <tp:taxon-name-part taxon-name-part-type="species">grantii</tp:taxon-name-part></tp:taxon-name><comment> Oliv., Trans. Linn, Soc. London 29: 92. 1873.</comment></tp:nomenclature-citation><tp:nomenclature-citation><tp:taxon-name><tp:taxon-name-part taxon-name-part-type="genus">Vernonia</tp:taxon-name-part> <tp:taxon-name-part taxon-name-part-type="species">polymorpha</tp:taxon-name-part> <tp:taxon-name-part taxon-name-part-type="infraspecific-rank">var.</tp:taxon-name-part> <tp:taxon-name-part taxon-name-part-type="variety">adoensis</tp:taxon-name-part></tp:taxon-name><comment> (Sch. Bip. ex Walp.) Vatke, Linnaea 39: 476. 1875.</comment></tp:nomenclature-citation><tp:nomenclature-citation><tp:taxon-name><tp:taxon-name-part taxon-name-part-type="genus">Vernonia</tp:taxon-name-part> <tp:taxon-name-part taxon-name-part-type="species">polymorpha</tp:taxon-name-part> <tp:taxon-name-part taxon-name-part-type="infraspecific-rank">var.</tp:taxon-name-part> <tp:taxon-name-part taxon-name-part-type="variety">accedens</tp:taxon-name-part></tp:taxon-name><comment> Vatke, Linnaea 39: 477. 1875.</comment></tp:nomenclature-citation><tp:nomenclature-citation><tp:taxon-name><tp:taxon-name-part taxon-name-part-type="genus">Vernonia</tp:taxon-name-part> <tp:taxon-name-part taxon-name-part-type="species">polymorpha</tp:taxon-name-part> <tp:taxon-name-part taxon-name-part-type="infraspecific-rank">var.</tp:taxon-name-part> <tp:taxon-name-part taxon-name-part-type="variety">ambigua</tp:taxon-name-part></tp:taxon-name><comment> Vatke, Linnaea 39: 477. 1875.</comment></tp:nomenclature-citation><tp:nomenclature-citation><tp:taxon-name><tp:taxon-name-part taxon-name-part-type="genus">Vernonia</tp:taxon-name-part> <tp:taxon-name-part taxon-name-part-type="species">tigrensis</tp:taxon-name-part></tp:taxon-name><comment> Oliv. &amp; Hiern in Oliv., Fl. Trop. Africa 3: 290. 1877.</comment></tp:nomenclature-citation><tp:nomenclature-citation><tp:taxon-name><tp:taxon-name-part taxon-name-part-type="genus">Vernonia</tp:taxon-name-part> <tp:taxon-name-part taxon-name-part-type="species">shirensis</tp:taxon-name-part></tp:taxon-name><comment> Oliv. &amp; Hiern in Oliv., Fl. Trop. Africa 3: 291. 1877.</comment></tp:nomenclature-citation><tp:nomenclature-citation><tp:taxon-name><tp:taxon-name-part taxon-name-part-type="genus">Vernonia</tp:taxon-name-part> <tp:taxon-name-part taxon-name-part-type="species">mossambiquensis</tp:taxon-name-part></tp:taxon-name><comment> (Steetz) Oliv. &amp; Heirn in Oliv., Fl. Trop. Afr. 3: 292. 1877, non <italic><tp:taxon-name><tp:taxon-name-part taxon-name-part-type="genus">Vernonia</tp:taxon-name-part> <tp:taxon-name-part taxon-name-part-type="species">mossambicensis</tp:taxon-name-part></tp:taxon-name></italic> Busc. &amp; Muschler 1913.</comment></tp:nomenclature-citation><tp:nomenclature-citation><tp:taxon-name><tp:taxon-name-part taxon-name-part-type="genus">Vernonia</tp:taxon-name-part> <tp:taxon-name-part taxon-name-part-type="species">whyteana</tp:taxon-name-part></tp:taxon-name><comment> Britten, Trans. Linn. Soc., London, ser. 2, 4: 17. 1894.</comment></tp:nomenclature-citation><tp:nomenclature-citation><tp:taxon-name><tp:taxon-name-part taxon-name-part-type="genus">Vernonia</tp:taxon-name-part> <tp:taxon-name-part taxon-name-part-type="species">leptolepis</tp:taxon-name-part></tp:taxon-name><comment> Bak., Bull. Misc. Inf. Kew 1898: 147. 1898, nom. illeg., non O. Hoffm. 1895.</comment></tp:nomenclature-citation><tp:nomenclature-citation><tp:taxon-name><tp:taxon-name-part taxon-name-part-type="genus">Vernonia</tp:taxon-name-part> <tp:taxon-name-part taxon-name-part-type="species">woodii</tp:taxon-name-part></tp:taxon-name><comment> O. Hoffm. in Engl., Bot. Jahrb. 38: 198. 1906.</comment></tp:nomenclature-citation><tp:nomenclature-citation><tp:taxon-name><tp:taxon-name-part taxon-name-part-type="genus">Vernonia</tp:taxon-name-part> <tp:taxon-name-part taxon-name-part-type="species">integra</tp:taxon-name-part></tp:taxon-name><comment> S. Moore, J. Bot. 46: 39. 1908.</comment></tp:nomenclature-citation><tp:nomenclature-citation><tp:taxon-name><tp:taxon-name-part taxon-name-part-type="genus">Vernonia</tp:taxon-name-part> <tp:taxon-name-part taxon-name-part-type="species">bequartii</tp:taxon-name-part></tp:taxon-name><comment> De Wild., Feddes Repert. 13: 206. 1914.</comment></tp:nomenclature-citation><tp:nomenclature-citation><tp:taxon-name><tp:taxon-name-part taxon-name-part-type="genus">Vernonia</tp:taxon-name-part> <tp:taxon-name-part taxon-name-part-type="species">integra</tp:taxon-name-part></tp:taxon-name><comment> S. Moore, J. Bot. 46: 39. 1918.</comment></tp:nomenclature-citation><tp:nomenclature-citation><tp:taxon-name><tp:taxon-name-part taxon-name-part-type="genus">Candidea</tp:taxon-name-part> <tp:taxon-name-part taxon-name-part-type="species">stenostegia</tp:taxon-name-part></tp:taxon-name><comment> Stapf, Bot. Mag. 149: t. 8981. 1923.</comment></tp:nomenclature-citation><tp:nomenclature-citation><tp:taxon-name><tp:taxon-name-part taxon-name-part-type="genus">Vernonia</tp:taxon-name-part> <tp:taxon-name-part taxon-name-part-type="species">latisquama</tp:taxon-name-part></tp:taxon-name><comment> Mattf., Bot. Jahrb. Syst. 59: Beibl. 133: 5. 1924.</comment></tp:nomenclature-citation><tp:nomenclature-citation><tp:taxon-name><tp:taxon-name-part taxon-name-part-type="genus">Vernonia</tp:taxon-name-part> <tp:taxon-name-part taxon-name-part-type="species">fulviseta</tp:taxon-name-part></tp:taxon-name><comment> S. Moore, J. Linn. Soc. Bot. 47: 266. 1925-27.</comment></tp:nomenclature-citation><tp:nomenclature-citation><tp:taxon-name><tp:taxon-name-part taxon-name-part-type="genus">Vernonia</tp:taxon-name-part> <tp:taxon-name-part taxon-name-part-type="species">stenostegia</tp:taxon-name-part></tp:taxon-name><comment> (Stapf) Hutch. &amp; Dalz., Fl. W. Trop. Africa 2: 164. 164, in key 166. 1931.</comment></tp:nomenclature-citation><tp:nomenclature-citation><tp:taxon-name><tp:taxon-name-part taxon-name-part-type="genus">Vernonia</tp:taxon-name-part> <tp:taxon-name-part taxon-name-part-type="species">adoensis</tp:taxon-name-part> <tp:taxon-name-part taxon-name-part-type="infraspecific-rank">var.</tp:taxon-name-part> <tp:taxon-name-part taxon-name-part-type="variety">mossambiquensis</tp:taxon-name-part></tp:taxon-name><comment> (Steetz) G.V. Pope, Kew Bull. 43(2): 284. 1988.</comment></tp:nomenclature-citation><tp:nomenclature-citation><tp:taxon-name><tp:taxon-name-part taxon-name-part-type="genus">Vernonia</tp:taxon-name-part> <tp:taxon-name-part taxon-name-part-type="species">adoensis</tp:taxon-name-part> <tp:taxon-name-part taxon-name-part-type="infraspecific-rank">var.</tp:taxon-name-part> <tp:taxon-name-part taxon-name-part-type="variety">kotschyana</tp:taxon-name-part></tp:taxon-name><comment> (Sch. Bip. ex Walp.) G.V. Pope, Kew Bull. 43(2): 285. 1988.</comment></tp:nomenclature-citation><tp:nomenclature-citation><tp:taxon-name><tp:taxon-name-part taxon-name-part-type="genus">Baccharoides</tp:taxon-name-part> <tp:taxon-name-part taxon-name-part-type="species">adoensis</tp:taxon-name-part></tp:taxon-name><comment> (Sch. Bip. ex Walp.) H. Rob., Proc. Biol. Soc. Washington 103(1): 250 1990.</comment></tp:nomenclature-citation><tp:nomenclature-citation><tp:taxon-name><tp:taxon-name-part taxon-name-part-type="genus">Baccharoides</tp:taxon-name-part> <tp:taxon-name-part taxon-name-part-type="species">adoensis</tp:taxon-name-part> <tp:taxon-name-part taxon-name-part-type="basionym-authority">(Sch. Bip. ex Walp.)</tp:taxon-name-part> <tp:taxon-name-part taxon-name-part-type="authority">H. Rob.</tp:taxon-name-part> <tp:taxon-name-part taxon-name-part-type="infraspecific-rank">var.</tp:taxon-name-part> <tp:taxon-name-part taxon-name-part-type="variety">kotschyana</tp:taxon-name-part></tp:taxon-name><comment> (Sch. Bip. ex Walp.) Isawumi, El-Ghazaly &amp; B. Nord., Grana 35. 219. 1996.</comment></tp:nomenclature-citation><tp:nomenclature-citation><tp:taxon-name><tp:taxon-name-part taxon-name-part-type="genus">Baccharoides</tp:taxon-name-part> <tp:taxon-name-part taxon-name-part-type="species">adoensis</tp:taxon-name-part> <tp:taxon-name-part taxon-name-part-type="basionym-authority">(Sch. Bip. ex Walp.)</tp:taxon-name-part> <tp:taxon-name-part taxon-name-part-type="authority">H. Rob.</tp:taxon-name-part> <tp:taxon-name-part taxon-name-part-type="infraspecific-rank">var.</tp:taxon-name-part> <tp:taxon-name-part taxon-name-part-type="variety">mossambiquensis</tp:taxon-name-part></tp:taxon-name><comment> (Steetz) Isawumi, El-Ghazaly &amp; B. Nord., Grana 35. 219. 1996.</comment></tp:nomenclature-citation></tp:nomenclature-citation-list></tp:nomenclature><tp:treatment-sec sec-type="Distribution"><title>Distribution.</title><p>Ivory Coast, Ethiopia, Malawi, Mozambique, Zimbabwe, South Africa.</p><!--PageBreak--></tp:treatment-sec></tp:taxon-treatment>
