# Supplementary material for: Vernonieae (Asteraceae) of southern Africa: A generic disposition of the species and a study of their pollen
Source: PhytoKeys. 2016 Feb 11;(60):49–126. doi: 10.3897/phytokeys.60.6734 (PMC4816990; doi:10.3897/phytokeys.60.6734)
Supplement: XML Treatment for Baccharoides anthelmintica [file phytokeys.60.6734-treatment3.xml]

<!DOCTYPE tp:taxon-treatment
  PUBLIC "-//TaxonX//DTD Taxonomic Treatment Publishing DTD v0 20100105//EN" "tax-treatment-NSO.dtd">
<tp:taxon-treatment xmlns:tp="http://www.plazi.org/taxpub"><tp:treatment-meta><kwd-group><label>Taxon classification</label><kwd><named-content content-type="kingdom">Plantae</named-content></kwd><kwd><named-content content-type="order">Asterales</named-content></kwd><kwd><named-content content-type="family">Asteraceae</named-content></kwd></kwd-group><mixed-citation publication-type="journal"><person-group><name><surname>Robinson</surname><given-names>Harold</given-names></name><name><surname>Skvarla</surname><given-names>John J.</given-names></name><name><surname>Funk</surname><given-names>Vicki A.</given-names></name></person-group><article-title>
          <tp:taxon-name><tp:taxon-name-part taxon-name-part-type="tribe">Vernonieae</tp:taxon-name-part></tp:taxon-name> (<tp:taxon-name><tp:taxon-name-part taxon-name-part-type="family">Asteraceae</tp:taxon-name-part></tp:taxon-name>) of southern Africa: A generic disposition of the species and a study of their pollen</article-title><source>PhytoKeys</source><day>11</day><month>2</month><year>2016</year><volume>2016</volume><issue>60</issue><fpage>49</fpage><lpage>126</lpage><pub-id pub-id-type="doi">10.3897/phytokeys.60.6734</pub-id></mixed-citation></tp:treatment-meta><tp:nomenclature><tp:taxon-name>
              <tp:taxon-name-part taxon-name-part-type="genus">Baccharoides</tp:taxon-name-part>
              <tp:taxon-name-part taxon-name-part-type="species">anthelmintica</tp:taxon-name-part>
            </tp:taxon-name><tp:taxon-authority>(L.) Moench, 1794.</tp:taxon-authority><tp:nomenclature-citation-list><tp:nomenclature-citation><tp:taxon-name><tp:taxon-name-part taxon-name-part-type="genus">Conyza</tp:taxon-name-part> <tp:taxon-name-part taxon-name-part-type="species">anthelmintica</tp:taxon-name-part></tp:taxon-name><comment> L., Sp. Pl. ed 2, 1207. 1763.</comment></tp:nomenclature-citation><tp:nomenclature-citation><tp:taxon-name><tp:taxon-name-part taxon-name-part-type="genus">Baccharoides</tp:taxon-name-part> <tp:taxon-name-part taxon-name-part-type="species">anthelmintica</tp:taxon-name-part></tp:taxon-name><comment> (L.) Moench, Method. 578., 1794.</comment></tp:nomenclature-citation><tp:nomenclature-citation><tp:taxon-name><tp:taxon-name-part taxon-name-part-type="genus">Vernonia</tp:taxon-name-part> <tp:taxon-name-part taxon-name-part-type="species">anthelmintica</tp:taxon-name-part></tp:taxon-name><comment> (L.) Willd., Sp. Pl. 3: 1634. 1803.</comment></tp:nomenclature-citation><tp:nomenclature-citation><tp:taxon-name><tp:taxon-name-part taxon-name-part-type="genus">Vernonia</tp:taxon-name-part> <tp:taxon-name-part taxon-name-part-type="species">stenolepis</tp:taxon-name-part></tp:taxon-name><comment> Oliv., Trans Linn. Soc. ser 2, 2: 337. 1887.</comment></tp:nomenclature-citation><tp:nomenclature-citation><tp:taxon-name><tp:taxon-name-part taxon-name-part-type="genus">Dolosanthus</tp:taxon-name-part> <tp:taxon-name-part taxon-name-part-type="species">sylvaticus</tp:taxon-name-part></tp:taxon-name><comment> Klatt, Bull. Herb. Boiss. 4: 473, t. 5. 1896.</comment></tp:nomenclature-citation><tp:nomenclature-citation><tp:taxon-name><tp:taxon-name-part taxon-name-part-type="genus">Centratherum</tp:taxon-name-part> <tp:taxon-name-part taxon-name-part-type="species">anthelminticum</tp:taxon-name-part></tp:taxon-name><comment> (L.) Gamble, Fl. Pres. Madras 2: 667. 1921.</comment></tp:nomenclature-citation></tp:nomenclature-citation-list></tp:nomenclature><tp:treatment-sec sec-type="Distribution"><title>Distribution.</title><p>Congo, Kenya, Tanzania, Uganda, Malawi, Zambia, Zimbabwe, Botswana, Namibia, Sri Lanka, Nepal, Pakistan, India, China.</p></tp:treatment-sec></tp:taxon-treatment>
