# Supplementary material for: Vernonieae (Asteraceae) of southern Africa: A generic disposition of the species and a study of their pollen
Source: PhytoKeys. 2016 Feb 11;(60):49–126. doi: 10.3897/phytokeys.60.6734 (PMC4816990; doi:10.3897/phytokeys.60.6734)
Supplement: XML Treatment for Distephanus angolensis [file phytokeys.60.6734-treatment13.xml]

<!DOCTYPE tp:taxon-treatment
  PUBLIC "-//TaxonX//DTD Taxonomic Treatment Publishing DTD v0 20100105//EN" "tax-treatment-NSO.dtd">
<tp:taxon-treatment xmlns:tp="http://www.plazi.org/taxpub"><tp:treatment-meta><kwd-group><label>Taxon classification</label><kwd><named-content content-type="kingdom">Plantae</named-content></kwd><kwd><named-content content-type="order">Asterales</named-content></kwd><kwd><named-content content-type="family">Asteraceae</named-content></kwd></kwd-group><mixed-citation publication-type="journal"><person-group><name><surname>Robinson</surname><given-names>Harold</given-names></name><name><surname>Skvarla</surname><given-names>John J.</given-names></name><name><surname>Funk</surname><given-names>Vicki A.</given-names></name></person-group><article-title>
          <tp:taxon-name><tp:taxon-name-part taxon-name-part-type="tribe">Vernonieae</tp:taxon-name-part></tp:taxon-name> (<tp:taxon-name><tp:taxon-name-part taxon-name-part-type="family">Asteraceae</tp:taxon-name-part></tp:taxon-name>) of southern Africa: A generic disposition of the species and a study of their pollen</article-title><source>PhytoKeys</source><day>11</day><month>2</month><year>2016</year><volume>2016</volume><issue>60</issue><fpage>49</fpage><lpage>126</lpage><pub-id pub-id-type="doi">10.3897/phytokeys.60.6734</pub-id></mixed-citation></tp:treatment-meta><tp:nomenclature><tp:taxon-name>
              <tp:taxon-name-part taxon-name-part-type="genus">Distephanus</tp:taxon-name-part>
              <tp:taxon-name-part taxon-name-part-type="species">angolensis</tp:taxon-name-part>
            </tp:taxon-name><tp:taxon-authority>(O. Hoffm.) H. Rob. &amp; B. Kahn, 1986</tp:taxon-authority><tp:nomenclature-citation-list><tp:nomenclature-citation><tp:taxon-name><tp:taxon-name-part taxon-name-part-type="genus">Newtonia</tp:taxon-name-part> <tp:taxon-name-part taxon-name-part-type="species">angolensis</tp:taxon-name-part></tp:taxon-name><comment> O. Hoffm., Natürl. Pflanzenfam. 4(5): 285. 1892.</comment></tp:nomenclature-citation><tp:nomenclature-citation><tp:taxon-name><tp:taxon-name-part taxon-name-part-type="genus">Antunesia</tp:taxon-name-part> <tp:taxon-name-part taxon-name-part-type="species">angolensis</tp:taxon-name-part></tp:taxon-name><comment> (O. Hoffm.) O. Hoffm., Bolet. Soc. Brot. 10: 178. 1893.</comment></tp:nomenclature-citation><tp:nomenclature-citation><tp:taxon-name><tp:taxon-name-part taxon-name-part-type="genus">Gongrothamnus</tp:taxon-name-part> <tp:taxon-name-part taxon-name-part-type="species">angolensis</tp:taxon-name-part></tp:taxon-name><comment> (O. Hoffm.) Hiern, Cat. Welw. Afr. Pl. 1: 592. 1898.</comment></tp:nomenclature-citation><tp:nomenclature-citation><tp:taxon-name><tp:taxon-name-part taxon-name-part-type="genus">Vernonia</tp:taxon-name-part> <tp:taxon-name-part taxon-name-part-type="species">angolensis</tp:taxon-name-part></tp:taxon-name><comment> (O. Hoffm.) N.E. Brown, Kew Bull. 1909: 116. 1909.</comment></tp:nomenclature-citation><tp:nomenclature-citation><tp:taxon-name><tp:taxon-name-part taxon-name-part-type="genus">Vernonia</tp:taxon-name-part> <tp:taxon-name-part taxon-name-part-type="species">lutea</tp:taxon-name-part></tp:taxon-name><comment> N.E. Brown, Kew Bull. 1909: 116. 1909.</comment></tp:nomenclature-citation><tp:nomenclature-citation><tp:taxon-name><tp:taxon-name-part taxon-name-part-type="genus">Distephanus</tp:taxon-name-part> <tp:taxon-name-part taxon-name-part-type="species">angolensis</tp:taxon-name-part></tp:taxon-name><comment> (O. Hoffm.) H. Rob. &amp; B. Kahn, Proc. Biol. Soc. Wash. 99(3): 498. 1986. SW Africa.</comment></tp:nomenclature-citation></tp:nomenclature-citation-list></tp:nomenclature><tp:treatment-sec sec-type="Distribution"><title>Distribution.</title><p>Angola, Namibia.</p></tp:treatment-sec></tp:taxon-treatment>
