# Supplementary material for: Vernonieae (Asteraceae) of southern Africa: A generic disposition of the species and a study of their pollen
Source: PhytoKeys. 2016 Feb 11;(60):49–126. doi: 10.3897/phytokeys.60.6734 (PMC4816990; doi:10.3897/phytokeys.60.6734)
Supplement: XML Treatment for Ethulia [file phytokeys.60.6734-treatment21.xml]

<!DOCTYPE tp:taxon-treatment
  PUBLIC "-//TaxonX//DTD Taxonomic Treatment Publishing DTD v0 20100105//EN" "tax-treatment-NSO.dtd">
<tp:taxon-treatment xmlns:tp="http://www.plazi.org/taxpub"><tp:treatment-meta><kwd-group><label>Taxon classification</label><kwd><named-content content-type="kingdom">Plantae</named-content></kwd><kwd><named-content content-type="order">Asterales</named-content></kwd><kwd><named-content content-type="family">Asteraceae</named-content></kwd></kwd-group><mixed-citation publication-type="journal"><person-group><name><surname>Robinson</surname><given-names>Harold</given-names></name><name><surname>Skvarla</surname><given-names>John J.</given-names></name><name><surname>Funk</surname><given-names>Vicki A.</given-names></name></person-group><article-title>
          <tp:taxon-name><tp:taxon-name-part taxon-name-part-type="tribe">Vernonieae</tp:taxon-name-part></tp:taxon-name> (<tp:taxon-name><tp:taxon-name-part taxon-name-part-type="family">Asteraceae</tp:taxon-name-part></tp:taxon-name>) of southern Africa: A generic disposition of the species and a study of their pollen</article-title><source>PhytoKeys</source><day>11</day><month>2</month><year>2016</year><volume>2016</volume><issue>60</issue><fpage>49</fpage><lpage>126</lpage><pub-id pub-id-type="doi">10.3897/phytokeys.60.6734</pub-id></mixed-citation></tp:treatment-meta><tp:nomenclature><tp:taxon-name>
              <tp:taxon-name-part taxon-name-part-type="genus">Ethulia</tp:taxon-name-part>
            </tp:taxon-name><tp:taxon-authority>L.f.</tp:taxon-authority><xref ref-type="fig" rid="F7">Figures 7 C–E</xref><xref ref-type="fig" rid="F8">; 8 D–F</xref><!--PageBreak--><tp:nomenclature-citation-list><tp:nomenclature-citation><tp:taxon-name><tp:taxon-name-part taxon-name-part-type="genus">Ethulia</tp:taxon-name-part></tp:taxon-name><comment> L.f. Dec. Prima Pl. Rar. Horti Upsal. 1 (1762); L.f. ex L., Sp. Pl. ed. II: 1171 (1763). – Type: <italic><tp:taxon-name><tp:taxon-name-part taxon-name-part-type="genus">Ethulia</tp:taxon-name-part> <tp:taxon-name-part taxon-name-part-type="species">conyzoides</tp:taxon-name-part></tp:taxon-name></italic> L.f.</comment></tp:nomenclature-citation><tp:nomenclature-citation><tp:taxon-name><tp:taxon-name-part taxon-name-part-type="genus">Hoehnelia</tp:taxon-name-part></tp:taxon-name><comment> Schweinf. in Höhnel, Zum Rudolf-See und Stephanie-See 86 (1892). – Type: <italic><tp:taxon-name><tp:taxon-name-part taxon-name-part-type="genus">Hoehnelia</tp:taxon-name-part> <tp:taxon-name-part taxon-name-part-type="species">vernonioides</tp:taxon-name-part></tp:taxon-name></italic> Schweinf. in Höhnel.</comment></tp:nomenclature-citation></tp:nomenclature-citation-list></tp:nomenclature><tp:treatment-sec sec-type="Resources"><title>Resources.</title><p>Treatment of the genus by <xref ref-type="bibr" rid="B11">Gilbert and Jeffrey (1988)</xref>.</p></tp:treatment-sec><tp:treatment-sec sec-type="Descriptions"><title>Descriptions.</title><p>Annual or short-lived perennial herbs, rarely rhizomatous; stems terete and usually striate, with broad solid pith; hairs uniseriate with erect apical cells, with glandular dots. Leaves alternate, sessile or short petiolate; blades thinly <!--PageBreak-->herbaceous, ovate to linear lanceolate, base cuneate or continuous onto stem, margins subentire to serrate or dentate, apex acute to obtuse, surfaces glabrous to densely pubescent; venation pinnate with ascending secondary veins. Inflorescence terminal, corymbiform to rather cymiform, lower bracteoles a reduced foliiform, peduncular bracteoles filiform. Heads rather small, with broadly campanulate involucres; involucral bracts 15–40 in 2–3 usually subequal series; receptacle flat or slightly convex, epaleaceous. Florets 3–100 in a head, strongly exserted; corollas white or pink to purple, with glandular dots on surface, with a narrow cylindrical base, limb narrowly funnelform to narrowly campanulate; lobes lanceolate, without apical hairs; bases of anther thecae rounded, not tailed; apical appendages glabrous; style base without node; branches with sweeping hairs shortly acute. Achenes cylindrical with 2–6 usually paler ribs, sides with glandular dots, rarely with short white setulae; raphids short-oblong; pappus lacking or a coroniform rim. Chromosome number n = 10, 20 (<xref ref-type="bibr" rid="B34">Pilz 1980</xref>; <xref ref-type="bibr" rid="B11">Gilbert and Jeffrey 1988</xref>).</p><p>Pollen: ca. 35 μm in diam. in fluid; tricolporate, sublophate, echinate, spines long; tectum continuous in intercolpi and at poles, distinctly microperforate; columellae below spines firmly attached to footlayer (Fig. <xref ref-type="fig" rid="F8">8 D–F</xref>).</p><p>Notable secondary metabolites: 5-alkylcoumarins (<xref ref-type="bibr" rid="B5">Bohlmann and Jakupovic 1990</xref>, as <italic><tp:taxon-name><tp:taxon-name-part taxon-name-part-type="genus">Ethulia</tp:taxon-name-part> <tp:taxon-name-part taxon-name-part-type="species">conyzoides</tp:taxon-name-part></tp:taxon-name></italic>).</p></tp:treatment-sec><tp:treatment-sec><!--Section generated to contain objects referenced in tp:taxon-treatment.--><fig id="F7" position="float" orientation="portrait"><label>Figure 7.</label><caption><p>Photographs of <italic><tp:taxon-name><tp:taxon-name-part taxon-name-part-type="genus">Erlangea</tp:taxon-name-part></tp:taxon-name></italic> and <italic><tp:taxon-name><tp:taxon-name-part taxon-name-part-type="genus">Ethulia</tp:taxon-name-part></tp:taxon-name></italic>: <bold>A–B</bold> <italic><tp:taxon-name><tp:taxon-name-part taxon-name-part-type="genus">Erlangea</tp:taxon-name-part> <tp:taxon-name-part taxon-name-part-type="species">misera</tp:taxon-name-part></tp:taxon-name></italic> S. Moore, and <bold>C–E</bold> <tp:taxon-name><tp:taxon-name-part taxon-name-part-type="genus">Ethulia</tp:taxon-name-part> <tp:taxon-name-part taxon-name-part-type="species">conyzoides</tp:taxon-name-part> <tp:taxon-name-part taxon-name-part-type="authority">L.f.</tp:taxon-name-part> <tp:taxon-name-part taxon-name-part-type="infraspecific-rank">subsp.</tp:taxon-name-part> <tp:taxon-name-part taxon-name-part-type="subspecies">conyzoides</tp:taxon-name-part></tp:taxon-name>, note: <italic><tp:taxon-name><tp:taxon-name-part taxon-name-part-type="genus">Ethulia</tp:taxon-name-part></tp:taxon-name></italic> has no capillary pappus. See Appendix <xref ref-type="app" rid="App3">C</xref> for citation details.</p></caption><graphic xmlns:xlink="http://www.w3.org/1999/xlink" xlink:href="phytokeys-060-049-g007.jpg" position="float" orientation="portrait" xlink:type="simple" id="oo_77479.jpg"/></fig><app id="App3"><title>Appendix C: Sources for photographs, illustrations, and websites [Plant names are as they were found on the image and may not reflect current taxonomy]</title><p><bold>Figure <xref ref-type="fig" rid="F1">1</xref></bold>:</p><p>A. Blittersdorff R von (2009) “<italic><tp:taxon-name><tp:taxon-name-part taxon-name-part-type="genus">Vernonia</tp:taxon-name-part> <tp:taxon-name-part taxon-name-part-type="species">adoensis</tp:taxon-name-part></tp:taxon-name></italic> Sch. Bip. ex Walp. (photo ID: 23949)”. S. Dressler S, Schmidt M, Zizka G, eds. (2014) African Plants, a photo guide. Forschungsinstitut Senskenberg, Frankfurt/Main, Germany. <ext-link xmlns:xlink="http://www.w3.org/1999/xlink" xlink:type="simple" ext-link-type="uri" xlink:href="http://www.africanplants.senckenberg.de">http://www.africanplants.senckenberg.de</ext-link> [date accessed: 23 December 2014]</p><p>B. Hyde M (2014) “<italic><tp:taxon-name><tp:taxon-name-part taxon-name-part-type="genus">Vernonia</tp:taxon-name-part> <tp:taxon-name-part taxon-name-part-type="species">adoensis</tp:taxon-name-part></tp:taxon-name></italic> Sch. Bip. ex Walp. (Record no: 58514)”. Hyde MA, Wursten BT, Ballings P, Coates Palgrave M (2014) Flora of Zimbabwe: species information: individual images. <ext-link xmlns:xlink="http://www.w3.org/1999/xlink" xlink:type="simple" ext-link-type="uri" xlink:href="http://www.zimbabweflora.co.zw">http://www.zimbabweflora.co.zw</ext-link> [date accessed: 23 December 2014]</p><p>C. Hyde M (2014) “ <italic><tp:taxon-name><tp:taxon-name-part taxon-name-part-type="genus">Bothriocline</tp:taxon-name-part> <tp:taxon-name-part taxon-name-part-type="species">laxa</tp:taxon-name-part></tp:taxon-name></italic> N.E. Br. (Record no: 158050)”. Hyde MA, Wursten BT, Ballings P, Coates Palgrave M (2014) Flora of Zimbabwe: species information: individual images. <ext-link xmlns:xlink="http://www.w3.org/1999/xlink" xlink:type="simple" ext-link-type="uri" xlink:href="http://www.zimbabweflora.co.zw">http://www.zimbabweflora.co.zw</ext-link> [date accessed: 23 December 2014]</p><p>D. <italic><tp:taxon-name><tp:taxon-name-part taxon-name-part-type="genus">Vernonia</tp:taxon-name-part> <tp:taxon-name-part taxon-name-part-type="species">potamophila</tp:taxon-name-part></tp:taxon-name> Klatt</italic> [Image of specimen from <named-content xmlns:xlink="http://www.w3.org/1999/xlink" content-type="dwc:institutional_code" xlink:type="simple">PRE</named-content>]</p><p><bold>Figure <xref ref-type="fig" rid="F2">2</xref></bold>:</p><p>A. Smith CE, Jr (1971) ”<tp:taxon-name><tp:taxon-name-part taxon-name-part-type="genus">Vernonia</tp:taxon-name-part> <tp:taxon-name-part taxon-name-part-type="species">adoensis</tp:taxon-name-part></tp:taxon-name> Sch. Bip. Ex Walp., illustrated by Hughes RO”) Observations on stengelioid species of <tp:taxon-name><tp:taxon-name-part taxon-name-part-type="genus">Vernonia</tp:taxon-name-part></tp:taxon-name>. <named-content xmlns:xlink="http://www.w3.org/1999/xlink" content-type="dwc:institutional_code" xlink:type="simple">USDA</named-content> (ed.), Agriculture Handbook No. 396, Washington DC, United States Department of Agriculture. 87 Pp.</p><p>B. Prain D (1918) “<tp:taxon-name><tp:taxon-name-part taxon-name-part-type="genus">Erlangea</tp:taxon-name-part> <tp:taxon-name-part taxon-name-part-type="species">aggregata</tp:taxon-name-part></tp:taxon-name> Hutch., illustration no 8755 by Smith M” Curtis’s Botanical Magazine 144 [ser. 4, vol. 14]: t. 8269</p><p>C. Anonymous (1832). “<italic><tp:taxon-name><tp:taxon-name-part taxon-name-part-type="genus">Ethulia</tp:taxon-name-part> <tp:taxon-name-part taxon-name-part-type="species">conyzoides</tp:taxon-name-part></tp:taxon-name></italic> L.f., illustrated by M. Hart” Botanical Register, vol. 9 t. 698.</p><p>D. Robinson H, Funk VA (2014) <tp:taxon-name><tp:taxon-name-part taxon-name-part-type="genus">Gymnanthemum</tp:taxon-name-part> <tp:taxon-name-part taxon-name-part-type="species">koekemoerae</tp:taxon-name-part></tp:taxon-name> H.Rob &amp; V.A. Funk, illustrated by A. Tangerini. PhytoKeys: 36: 61.</p><p><bold>Figure <xref ref-type="fig" rid="F5">5</xref></bold>:</p><p>A–C. LeBourgeois T (2008) “<tp:taxon-name><tp:taxon-name-part taxon-name-part-type="genus">Cyanthillium</tp:taxon-name-part> <tp:taxon-name-part taxon-name-part-type="species">cinereum</tp:taxon-name-part></tp:taxon-name> (L.) H. Rob.” Pl@ntNet Web: <ext-link xmlns:xlink="http://www.w3.org/1999/xlink" xlink:type="simple" ext-link-type="uri" xlink:href="http://www.plantnet-project.org/">http://www.plantnet-project.org/</ext-link> [date accessed: 23 Dec 2014]</p><p><bold>Figure <xref ref-type="fig" rid="F6">6</xref></bold>:</p><p>A–C. Wursten BT (2014) “<italic><tp:taxon-name><tp:taxon-name-part taxon-name-part-type="genus">Distephanus</tp:taxon-name-part> <tp:taxon-name-part taxon-name-part-type="species">divaricatus</tp:taxon-name-part></tp:taxon-name></italic> (Steetz) H. Rob. &amp; B. Kahn. (Record no: 60279, 60281, 60282)”. Hyde MA, Wursten BT, Ballings P, Coates Palgrave M (2014) Flora of Zimbabwe: species information: individual images. <ext-link xmlns:xlink="http://www.w3.org/1999/xlink" xlink:type="simple" ext-link-type="uri" xlink:href="http://www.zimbabweflora.co.zw">http://www.zimbabweflora.co.zw</ext-link> [date accessed: 16 December 2014]</p><!--PageBreak--><p>D. Creative Commons - Attribution Non-Commercial Share-Alike. <italic><tp:taxon-name><tp:taxon-name-part taxon-name-part-type="genus">Distephanus</tp:taxon-name-part> <tp:taxon-name-part taxon-name-part-type="species">divericatus</tp:taxon-name-part></tp:taxon-name></italic> (Steetz) H. Rob. &amp; B. Kahn. 2011. License Holder: Olivier Maurin, University of Johannesburg, Johannesburg. BOLD Systems. <ext-link xmlns:xlink="http://www.w3.org/1999/xlink" xlink:type="simple" ext-link-type="uri" xlink:href="http://www.boldsystems.org/index.php/Taxbrowser_Taxonpage?taxid=349118">http://www.boldsystems.org/index.php/Taxbrowser_Taxonpage?taxid=349118</ext-link> [date accessed: 22 Dec 2014]</p><p>E–F. English P (2010) “<italic><tp:taxon-name><tp:taxon-name-part taxon-name-part-type="genus">Distephanus</tp:taxon-name-part> <tp:taxon-name-part taxon-name-part-type="species">divericatus</tp:taxon-name-part></tp:taxon-name></italic> (Steetz) H. Rob. &amp; B. Kahn. (record no: 43443 &amp; 43445).” Web: <ext-link xmlns:xlink="http://www.w3.org/1999/xlink" xlink:type="simple" ext-link-type="uri" xlink:href="http://www.zambiaflora.com">www.zambiaflora.com</ext-link> [date accessed: 22 Dec 2014]</p><p>G. Graham G (2013) “<italic><tp:taxon-name><tp:taxon-name-part taxon-name-part-type="genus">Distephanus</tp:taxon-name-part> <tp:taxon-name-part taxon-name-part-type="species">anisochaetoides</tp:taxon-name-part></tp:taxon-name></italic> (Sond.) H. Rob. &amp; B.Kahn (image no: 531616). iSpot, share nature. <ext-link xmlns:xlink="http://www.w3.org/1999/xlink" xlink:type="simple" ext-link-type="uri" xlink:href="http://www.ispotnature.org">http://www.ispotnature.org</ext-link> [date accessed: 19 Dec. 2014]</p><p>H. Anonymous (2012) “<tp:taxon-name><tp:taxon-name-part taxon-name-part-type="genus">Distephanus</tp:taxon-name-part> <tp:taxon-name-part taxon-name-part-type="species">anisochaetoides</tp:taxon-name-part></tp:taxon-name> (Sond.) H. Rob. &amp; B.Kahn (image #521927 by ES). iSpot, share nature. <ext-link xmlns:xlink="http://www.w3.org/1999/xlink" xlink:type="simple" ext-link-type="uri" xlink:href="http://www.ispotnature.org">http://www.ispotnature.org</ext-link> [date accessed: 19 December 2014]</p><p><bold>Figure <xref ref-type="fig" rid="F7">7</xref></bold>:</p><p>A–B. Schneider B (2013) “<italic><tp:taxon-name><tp:taxon-name-part taxon-name-part-type="genus">Erlangea</tp:taxon-name-part> <tp:taxon-name-part taxon-name-part-type="species">misera</tp:taxon-name-part></tp:taxon-name></italic> S. Moore (image no. 41706)”. Web: <ext-link xmlns:xlink="http://www.w3.org/1999/xlink" xlink:type="simple" ext-link-type="uri" xlink:href="http://www.ispotnature.org/node/508454">http://www.ispotnature.org/node/508454</ext-link> <italic>accessed date</italic>: 2 March 2015</p><p>C–D. Wursten BT (2014) “<tp:taxon-name><tp:taxon-name-part taxon-name-part-type="genus">Ethulia</tp:taxon-name-part> <tp:taxon-name-part taxon-name-part-type="species">conyzoides</tp:taxon-name-part> <tp:taxon-name-part taxon-name-part-type="authority">L.f.</tp:taxon-name-part> <tp:taxon-name-part taxon-name-part-type="infraspecific-rank">subsp.</tp:taxon-name-part> <tp:taxon-name-part taxon-name-part-type="subspecies">conyzoides</tp:taxon-name-part></tp:taxon-name>. (Record no: 40831 &amp; 40832)”. Hyde MA, Wursten BT, Ballings P, Coates Palgrave M (2014) Flora of Zimbabwe: species information: individual images. <ext-link xmlns:xlink="http://www.w3.org/1999/xlink" xlink:type="simple" ext-link-type="uri" xlink:href="http://www.zimbabweflora.co.zw">http://www.zimbabweflora.co.zw</ext-link> [date accessed: 16 December 2014]</p><p>E. Bidault, E. (2015) “<italic><tp:taxon-name><tp:taxon-name-part taxon-name-part-type="genus">Ethulia</tp:taxon-name-part> <tp:taxon-name-part taxon-name-part-type="species">conyzoides</tp:taxon-name-part></tp:taxon-name></italic> L.f.”. <ext-link xmlns:xlink="http://www.w3.org/1999/xlink" xlink:type="simple" ext-link-type="uri" xlink:href="http://tropical.theferns.info/image.php?id=Ethulia+conyzoides">http://tropical.theferns.info/image.php?id=Ethulia+conyzoides</ext-link> [date accessed: 23 August 2015]</p><p><bold>Figure <xref ref-type="fig" rid="F9">9</xref></bold>:</p><p>A. Villiers F de (2014) “<italic><tp:taxon-name><tp:taxon-name-part taxon-name-part-type="genus">Gymnanthemum</tp:taxon-name-part> <tp:taxon-name-part taxon-name-part-type="species">corymbosum</tp:taxon-name-part></tp:taxon-name></italic>”. iSpot, share nature. <ext-link xmlns:xlink="http://www.w3.org/1999/xlink" xlink:type="simple" ext-link-type="uri" xlink:href="http://www.ispotnature.org">http://www.ispotnature.org</ext-link> [date accessed: 23 December 2014]</p><p>B–D. Berkel, N van (2013) “<italic><tp:taxon-name><tp:taxon-name-part taxon-name-part-type="genus">Gymnanthemum</tp:taxon-name-part> <tp:taxon-name-part taxon-name-part-type="species">mespilifolium</tp:taxon-name-part></tp:taxon-name></italic>”. iSpot, share nature. <ext-link xmlns:xlink="http://www.w3.org/1999/xlink" xlink:type="simple" ext-link-type="uri" xlink:href="http://www.ispotnature.org">http://www.ispotnature.org</ext-link> [date accessed: 23 December 2014]</p><p><bold>Figure <xref ref-type="fig" rid="F11">11</xref></bold>:</p><p>A–B. Blittersdorff R von (2008-9) “<italic><tp:taxon-name><tp:taxon-name-part taxon-name-part-type="genus">Vernonia</tp:taxon-name-part> <tp:taxon-name-part taxon-name-part-type="species">natalensis</tp:taxon-name-part></tp:taxon-name></italic> Sch. Bip. ex Walp. Dressler S, Schmidt M, Zizka G (eds.) (2014) African Plant, a photo guide. Forschungsinstitut Senskenberg, Frankfurt/Main, Germany. <ext-link xmlns:xlink="http://www.w3.org/1999/xlink" xlink:type="simple" ext-link-type="uri" xlink:href="http://www.africanplants.senckenberg.de">http://www.africanplants.senckenberg.de</ext-link> [date accessed: 23 December 2014]</p><p>C–D. Warren PR (2013) “<italic><tp:taxon-name><tp:taxon-name-part taxon-name-part-type="genus">Hilliardiella</tp:taxon-name-part> <tp:taxon-name-part taxon-name-part-type="species">flanaganii</tp:taxon-name-part></tp:taxon-name></italic>”. iSpot, share nature. <ext-link xmlns:xlink="http://www.w3.org/1999/xlink" xlink:type="simple" ext-link-type="uri" xlink:href="http://www.ispotnature.org">http://www.ispotnature.org</ext-link> [date accessed: 23 December 2014]</p><p><bold>Figure <xref ref-type="fig" rid="F12">12</xref></bold>:</p><p>A–D Berkel N van (2012) “<italic><tp:taxon-name><tp:taxon-name-part taxon-name-part-type="genus">Hilliardiella</tp:taxon-name-part> <tp:taxon-name-part taxon-name-part-type="species">oligocephala</tp:taxon-name-part></tp:taxon-name></italic>”. iSpot, share nature. <ext-link xmlns:xlink="http://www.w3.org/1999/xlink" xlink:type="simple" ext-link-type="uri" xlink:href="http://www.ispotnature.org">http://www.ispotnature.org</ext-link> [date accessed: 23 December 2014]</p><p><bold>Figure <xref ref-type="fig" rid="F13">13</xref></bold>:</p><p>Hooker WJ (1863) “<italic><tp:taxon-name><tp:taxon-name-part taxon-name-part-type="genus">Webbia</tp:taxon-name-part> <tp:taxon-name-part taxon-name-part-type="species">pinifolia</tp:taxon-name-part></tp:taxon-name></italic> [<italic><tp:taxon-name><tp:taxon-name-part taxon-name-part-type="genus">Hilliardiella</tp:taxon-name-part> <tp:taxon-name-part taxon-name-part-type="species">capensis</tp:taxon-name-part></tp:taxon-name></italic>] illustration 5412 by W.H. Fitch.” Curtis’s Botanical Magazine 89 [ser. 3, vol. 19]: t. 5412.</p><p>Humbert H (1960) Composees. “<tp:taxon-name><tp:taxon-name-part taxon-name-part-type="genus">Linzia</tp:taxon-name-part> <tp:taxon-name-part taxon-name-part-type="species">glabra</tp:taxon-name-part></tp:taxon-name> Steetz in Peters, Illustrated by J.V. &amp; .G.M.” [as <italic><tp:taxon-name><tp:taxon-name-part taxon-name-part-type="genus">Vernonia</tp:taxon-name-part> <tp:taxon-name-part taxon-name-part-type="species">obconica</tp:taxon-name-part></tp:taxon-name></italic> (Oliv. &amp; Hiern in Oliv.)] in Humbert H (ed.), Flore de Madagascar <!--PageBreak-->et des Comores, Family 189, Tome 1, Fig. VI, Paris, Typographie Firmin-Didot et Cie. <ext-link xmlns:xlink="http://www.w3.org/1999/xlink" xlink:type="simple" ext-link-type="uri" xlink:href="http://www.biodiversitylibrary.org/bibliography/6600#/summary">http://www.biodiversitylibrary.org/bibliography/6600#/summary</ext-link></p><p>Wood JM (1906) “<italic><tp:taxon-name><tp:taxon-name-part taxon-name-part-type="genus">Vernonia</tp:taxon-name-part> <tp:taxon-name-part taxon-name-part-type="species">gerrardi</tp:taxon-name-part></tp:taxon-name></italic> Harv., illustrated by M.F.” Natal Plants 4: t. 330.</p><p>Wood JM (1906) “<italic><tp:taxon-name><tp:taxon-name-part taxon-name-part-type="genus">Vernonia</tp:taxon-name-part> <tp:taxon-name-part taxon-name-part-type="species">vernonella</tp:taxon-name-part></tp:taxon-name></italic> Harv., illustrated by M.F.” Natal Plants 4: t. 332</p><p><bold>Figure <xref ref-type="fig" rid="F15">15</xref></bold>:</p><p>A–B. Dressler S, Schmidt M, Zizka G (2014) “<italic><tp:taxon-name><tp:taxon-name-part taxon-name-part-type="genus">Linzia</tp:taxon-name-part> <tp:taxon-name-part taxon-name-part-type="species">glabra</tp:taxon-name-part></tp:taxon-name></italic> Steetz in Peters” Introducing African Plants – A Photo Guide – An interactive photo data-base and rapid identification tool for continental Africa. Taxon 63(5): 1159–1161.</p><p>C–D. Strohbach B (2014) “<italic><tp:taxon-name><tp:taxon-name-part taxon-name-part-type="genus">Vernonia</tp:taxon-name-part> <tp:taxon-name-part taxon-name-part-type="species">obionifolia</tp:taxon-name-part></tp:taxon-name></italic> O. Hoffm. (photo id: 16480 &amp; 16478)”. Jürgens N, Strohbach B, Schmiedel U, Rügheimer S, Erb E, Wesuls D, Schrenk J, Dreber N, Schmidt M, Mayer C, Zizka A, Horn P, Mills A, Etzold S, Schulz A, Beaumont J, Oncken I, Revermann R, Niesler I, Kwembeya E, Deckert J, Kuhlmann M, Reddig C, Miehlich G, Christiaan R, Finckh M, Kruger S, Coetzee M, Fortuin A, Ihlenfeldt H, Le Roux A, Erb P, Groengroeft A, Helme N (2014) Photo Guide to Plants of Southern African plants. BioCentre Klein Flottbek, Hamburg, Germany, <ext-link xmlns:xlink="http://www.w3.org/1999/xlink" xlink:type="simple" ext-link-type="uri" xlink:href="http://www.southernafricanplants.net">www.southernafricanplants.net</ext-link></p><p><bold>Figure <xref ref-type="fig" rid="F17">17</xref></bold>:</p><p>A–B. Taylor R (2014) “<tp:taxon-name><tp:taxon-name-part taxon-name-part-type="genus">Oocephala</tp:taxon-name-part> (<tp:taxon-name-part taxon-name-part-type="subgenus">Vernonia</tp:taxon-name-part>) <tp:taxon-name-part taxon-name-part-type="species">centaureoides</tp:taxon-name-part></tp:taxon-name> (photographs)”. iSpot, share nature. <ext-link xmlns:xlink="http://www.w3.org/1999/xlink" xlink:type="simple" ext-link-type="uri" xlink:href="http://www.ispotnature.org">http://www.ispotnature.org</ext-link> [date accessed: 23 December 2014]</p><p>C. Wursten BT (2007) “<italic><tp:taxon-name><tp:taxon-name-part taxon-name-part-type="genus">Vernonia</tp:taxon-name-part> <tp:taxon-name-part taxon-name-part-type="species">cinerascens</tp:taxon-name-part></tp:taxon-name></italic> Sch. Bip. (Record no: 22771)”. Hyde MA, Wursten BT, Ballings P, Coates Palgrave M (2014) Flora of Zimbabwe: species information: individual images. <ext-link xmlns:xlink="http://www.w3.org/1999/xlink" xlink:type="simple" ext-link-type="uri" xlink:href="http://www.zimbabweflora.co.zw">http://www.zimbabweflora.co.zw</ext-link> [date accessed: 16 December 2014]</p><p>D–E. Dreyer, A. (2015). “<italic><tp:taxon-name><tp:taxon-name-part taxon-name-part-type="genus">Vernonia</tp:taxon-name-part> <tp:taxon-name-part taxon-name-part-type="species">cinerascens</tp:taxon-name-part></tp:taxon-name></italic> Sch. Bip (Record no: 8879 &amp; 8878)“ Kyffhäuser. [online] <ext-link xmlns:xlink="http://www.w3.org/1999/xlink" xlink:type="simple" ext-link-type="uri" xlink:href="http://Kyffhauser.com">Kyffhauser.com</ext-link>. Available at: <ext-link xmlns:xlink="http://www.w3.org/1999/xlink" xlink:type="simple" ext-link-type="uri" xlink:href="http://www.kyffhauser.com">http://www.kyffhauser.com</ext-link> [date accessed: 5 Jan 2015]</p><p><bold>Figure <xref ref-type="fig" rid="F20">20</xref></bold>:</p><p>A–C. Warren, P.R. (2014) “<italic><tp:taxon-name><tp:taxon-name-part taxon-name-part-type="genus">Vernonia</tp:taxon-name-part> <tp:taxon-name-part taxon-name-part-type="species">fastigiata</tp:taxon-name-part></tp:taxon-name></italic> Oliv. &amp; Hiern”. iSpot, share nature. <ext-link xmlns:xlink="http://www.w3.org/1999/xlink" xlink:type="simple" ext-link-type="uri" xlink:href="http://www.ispotnature.org">http://www.ispotnature.org</ext-link>. [date accessed: 23 December 2014]</p><p>D–F. Wursten, B.T. (2014) “<italic><tp:taxon-name><tp:taxon-name-part taxon-name-part-type="genus">Polydora</tp:taxon-name-part> <tp:taxon-name-part taxon-name-part-type="species">poskeana</tp:taxon-name-part></tp:taxon-name></italic> (Vatke &amp; Hildebrandt) H. Rob. (Record no: 25475, 25476)”. Hyde MA, Wursten BT, Ballings P, Coates Palgrave M (2014) Flora of Zimbabwe: species information: individual images. <ext-link xmlns:xlink="http://www.w3.org/1999/xlink" xlink:type="simple" ext-link-type="uri" xlink:href="http://www.zimbabweflora.co.zw">http://www.zimbabweflora.co.zw</ext-link> [date accessed: 23 December 2014]</p><p><bold>Figure <xref ref-type="fig" rid="F23">23</xref></bold>:</p><p>A. Hankey A (2013) “<italic><tp:taxon-name><tp:taxon-name-part taxon-name-part-type="genus">Vernonia</tp:taxon-name-part> <tp:taxon-name-part taxon-name-part-type="species">galpinii</tp:taxon-name-part></tp:taxon-name></italic> Klatt”. iSpot, share nature. <ext-link xmlns:xlink="http://www.w3.org/1999/xlink" xlink:type="simple" ext-link-type="uri" xlink:href="http://www.ispotnature.org">http://www.ispotnature.org</ext-link>. [date accessed: 23 December 2014]</p><p>B–C. Blittersdorff R von (2008) “<italic><tp:taxon-name><tp:taxon-name-part taxon-name-part-type="genus">Vernonia</tp:taxon-name-part> <tp:taxon-name-part taxon-name-part-type="species">galpinii</tp:taxon-name-part></tp:taxon-name></italic> Klatt (photo ID: 24044, 24049)”. S. Dressler, Schmidt, M., Zizka, G., eds. (2014) African Plant, a photo guide. Forschungsinstitut Senskenberg, Frankfurt/Main, Germany. <ext-link xmlns:xlink="http://www.w3.org/1999/xlink" xlink:type="simple" ext-link-type="uri" xlink:href="http://www.africanplants.senckenberg.de">http://www.africanplants.senckenberg.de</ext-link>. [date accessed: 23 December 2014]</p><p>D–E Warren PR (2013) “<italic><tp:taxon-name><tp:taxon-name-part taxon-name-part-type="genus">Vernonia</tp:taxon-name-part> <tp:taxon-name-part taxon-name-part-type="species">thodei</tp:taxon-name-part></tp:taxon-name></italic>”. iSpot, share nature. <ext-link xmlns:xlink="http://www.w3.org/1999/xlink" xlink:type="simple" ext-link-type="uri" xlink:href="http://www.ispotnature.org">http://www.ispotnature.org</ext-link>. [date accessed: 23 December 2014]</p><!--PageBreak--><p>F–G. Wursten BT (2010) “<italic><tp:taxon-name><tp:taxon-name-part taxon-name-part-type="genus">Vernonia</tp:taxon-name-part> <tp:taxon-name-part taxon-name-part-type="species">petersii</tp:taxon-name-part></tp:taxon-name> Oliv. &amp; Hiern ex Oliv.</italic> (Record no: 40742, 40745)”. Hyde MA, Wursten BT, Ballings P, Coates Palgrave M (2014) Flora of Zimbabwe: species information: individual images. <ext-link xmlns:xlink="http://www.w3.org/1999/xlink" xlink:type="simple" ext-link-type="uri" xlink:href="http://www.zimbabweflora.co.zw">http://www.zimbabweflora.co.zw</ext-link> [date accessed: 16 December 2014]</p><p><bold>Figure <xref ref-type="fig" rid="F26">26</xref></bold></p><p>A. Wildeman E, Durand T (1898) “<italic><tp:taxon-name><tp:taxon-name-part taxon-name-part-type="genus">Vernonia</tp:taxon-name-part> <tp:taxon-name-part taxon-name-part-type="species">potamophila</tp:taxon-name-part></tp:taxon-name> Klatt</italic>” (drawn &amp; lithographed from nature by Ch. Cuisin) Illustrations de la flore du Congo 1: 35. PL XVIII</p></app><fig id="F8" position="float" orientation="portrait"><label>Figure 8.</label><caption><p>Scanning electron micrographs of acetolyzed echinolophate pollen of <italic><tp:taxon-name><tp:taxon-name-part taxon-name-part-type="genus">Erlangea</tp:taxon-name-part></tp:taxon-name></italic> and sublophate pollen of <italic><tp:taxon-name><tp:taxon-name-part taxon-name-part-type="genus">Ethulia</tp:taxon-name-part></tp:taxon-name></italic>. <bold>A–C</bold> <italic><tp:taxon-name><tp:taxon-name-part taxon-name-part-type="genus">Erlangea</tp:taxon-name-part> <tp:taxon-name-part taxon-name-part-type="species">misera</tp:taxon-name-part></tp:taxon-name></italic> (Oliv. &amp; Hiern) S. Moore. <bold>A</bold> Poral view <bold>B</bold> Near polar view <bold>C</bold> Grain fragment. <bold>D–F</bold> <italic><tp:taxon-name><tp:taxon-name-part taxon-name-part-type="genus">Ethulia</tp:taxon-name-part> <tp:taxon-name-part taxon-name-part-type="species">conzyoides</tp:taxon-name-part></tp:taxon-name></italic> L.f. <bold>D</bold> Equatorial view, showing comparatively blunt spines <bold>E</bold> Lateral view <bold>F</bold> Grain fragment. (<bold>D–F</bold> Funk 12708 <bold>G</bold> <italic>Petelot 4047</italic> <bold>H</bold> <italic>Lewis 6025</italic>; <italic><tp:taxon-name><tp:taxon-name-part taxon-name-part-type="genus">Ethulia</tp:taxon-name-part></tp:taxon-name></italic> views from Robinson and Skvarla (2010)).</p></caption><graphic xmlns:xlink="http://www.w3.org/1999/xlink" xlink:href="phytokeys-060-049-g008.jpg" position="float" orientation="portrait" xlink:type="simple" id="oo_77480.jpg"/></fig></tp:treatment-sec><ref-list><ref id="B11"><mixed-citation xmlns:xlink="http://www.w3.org/1999/xlink" xlink:type="simple">
          <person-group><name name-style="western"><surname>Gilbert</surname><given-names>MG</given-names></name><name name-style="western"><surname>Jeffrey</surname><given-names>C</given-names></name></person-group> (<year>1988</year>) <article-title>A revision of <italic><tp:taxon-name><tp:taxon-name-part taxon-name-part-type="genus">Ethulia</tp:taxon-name-part></tp:taxon-name></italic> (<tp:taxon-name><tp:taxon-name-part taxon-name-part-type="family">Compositae</tp:taxon-name-part></tp:taxon-name>: <tp:taxon-name><tp:taxon-name-part taxon-name-part-type="tribe">Vernonieae</tp:taxon-name-part></tp:taxon-name>).</article-title> <source>Kew Bulletin</source> <volume>43</volume>(<issue>2</issue>): <fpage>165</fpage>–<lpage>193</lpage>. doi: <ext-link xlink:type="simple" ext-link-type="doi" xlink:href="10.2307/4113733">10.2307/4113733</ext-link></mixed-citation></ref><ref id="B34"><mixed-citation xmlns:xlink="http://www.w3.org/1999/xlink" xlink:type="simple">
          <person-group><name name-style="western"><surname>Pilz</surname><given-names>GE</given-names></name></person-group> (<year>1980</year>) Pp. 352–354 In: <person-group><name name-style="western"><surname>Löve</surname><given-names>A</given-names></name></person-group> (<role>Ed.</role>) <issue-title>IOPB Chromosome number reports LXVII.</issue-title> <source>Taxon</source> <volume>29</volume>: <fpage>347</fpage>–<lpage>367</lpage>.</mixed-citation></ref><ref id="B5"><mixed-citation xmlns:xlink="http://www.w3.org/1999/xlink" xlink:type="simple">
          <person-group><name name-style="western"><surname>Bohlmann</surname><given-names>F</given-names></name><name name-style="western"><surname>Jakupovic</surname><given-names>J</given-names></name></person-group> (<year>1990</year>) <article-title>Progress in the chemistry of the <tp:taxon-name><tp:taxon-name-part taxon-name-part-type="tribe">Vernonieae</tp:taxon-name-part></tp:taxon-name> (<tp:taxon-name><tp:taxon-name-part taxon-name-part-type="family">Compositae</tp:taxon-name-part></tp:taxon-name>).</article-title> <source>Plant Systematics and Evolution</source> <supplement>Suppl.</supplement> <volume>4</volume>: <fpage>3</fpage>–<lpage>43</lpage>. doi: <ext-link xlink:type="simple" ext-link-type="doi" xlink:href="10.1007/978-3-7091-6928-5_2">10.1007/978-3-7091-6928-5_2</ext-link></mixed-citation></ref></ref-list></tp:taxon-treatment>
