# Supplementary material for: Vernonieae (Asteraceae) of southern Africa: A generic disposition of the species and a study of their pollen
Source: PhytoKeys. 2016 Feb 11;(60):49–126. doi: 10.3897/phytokeys.60.6734 (PMC4816990; doi:10.3897/phytokeys.60.6734)
Supplement: XML Treatment for Gymnanthemum coloratum [file phytokeys.60.6734-treatment26.xml]

<!DOCTYPE tp:taxon-treatment
  PUBLIC "-//TaxonX//DTD Taxonomic Treatment Publishing DTD v0 20100105//EN" "tax-treatment-NSO.dtd">
<tp:taxon-treatment xmlns:tp="http://www.plazi.org/taxpub"><tp:treatment-meta><kwd-group><label>Taxon classification</label><kwd><named-content content-type="kingdom">Plantae</named-content></kwd><kwd><named-content content-type="order">Asterales</named-content></kwd><kwd><named-content content-type="family">Asteraceae</named-content></kwd></kwd-group><mixed-citation publication-type="journal"><person-group><name><surname>Robinson</surname><given-names>Harold</given-names></name><name><surname>Skvarla</surname><given-names>John J.</given-names></name><name><surname>Funk</surname><given-names>Vicki A.</given-names></name></person-group><article-title>
          <tp:taxon-name><tp:taxon-name-part taxon-name-part-type="tribe">Vernonieae</tp:taxon-name-part></tp:taxon-name> (<tp:taxon-name><tp:taxon-name-part taxon-name-part-type="family">Asteraceae</tp:taxon-name-part></tp:taxon-name>) of southern Africa: A generic disposition of the species and a study of their pollen</article-title><source>PhytoKeys</source><day>11</day><month>2</month><year>2016</year><volume>2016</volume><issue>60</issue><fpage>49</fpage><lpage>126</lpage><pub-id pub-id-type="doi">10.3897/phytokeys.60.6734</pub-id></mixed-citation></tp:treatment-meta><tp:nomenclature><tp:taxon-name>
              <tp:taxon-name-part taxon-name-part-type="genus">Gymnanthemum</tp:taxon-name-part>
              <tp:taxon-name-part taxon-name-part-type="species">coloratum</tp:taxon-name-part>
            </tp:taxon-name><tp:taxon-authority>(Willd.) H. Rob. &amp; B.Kahn, 1986</tp:taxon-authority><tp:nomenclature-citation-list><tp:nomenclature-citation><tp:taxon-name><tp:taxon-name-part taxon-name-part-type="genus">Eupatorium</tp:taxon-name-part> <tp:taxon-name-part taxon-name-part-type="species">coloratum</tp:taxon-name-part></tp:taxon-name><comment> Willd., Sp. Pl. 3: 1769. 1803.</comment></tp:nomenclature-citation><tp:nomenclature-citation><tp:taxon-name><tp:taxon-name-part taxon-name-part-type="genus">Baccharis</tp:taxon-name-part> <tp:taxon-name-part taxon-name-part-type="species">senegalensis</tp:taxon-name-part></tp:taxon-name><comment> Pers., Syn. Pl. 2: 424. 1807.</comment></tp:nomenclature-citation><tp:nomenclature-citation><tp:taxon-name><tp:taxon-name-part taxon-name-part-type="genus">Gymnanthemum</tp:taxon-name-part> <tp:taxon-name-part taxon-name-part-type="species">cupulare</tp:taxon-name-part></tp:taxon-name><comment> Cass., Dict. Sc. Nat. ed. 2, 20: 109. 1821.</comment></tp:nomenclature-citation><tp:nomenclature-citation><tp:taxon-name><tp:taxon-name-part taxon-name-part-type="genus">Vernonia</tp:taxon-name-part> <tp:taxon-name-part taxon-name-part-type="species">senegalensis</tp:taxon-name-part></tp:taxon-name><comment> (Pers.) Less., Linnaea 4: 265. 1829.</comment></tp:nomenclature-citation><tp:nomenclature-citation><tp:taxon-name><tp:taxon-name-part taxon-name-part-type="genus">Decaneurum</tp:taxon-name-part> <tp:taxon-name-part taxon-name-part-type="species">grande</tp:taxon-name-part></tp:taxon-name><comment> DC., Prodr. 5: 67. 1836.</comment></tp:nomenclature-citation><tp:nomenclature-citation><tp:taxon-name><tp:taxon-name-part taxon-name-part-type="genus">Decaneurum</tp:taxon-name-part> <tp:taxon-name-part taxon-name-part-type="species">senegalense</tp:taxon-name-part></tp:taxon-name><comment> (Pers.) DC., Prodr. 5: 68. 1836.</comment></tp:nomenclature-citation><!--PageBreak--><tp:nomenclature-citation><tp:taxon-name><tp:taxon-name-part taxon-name-part-type="genus">Gymnanthemum</tp:taxon-name-part> <tp:taxon-name-part taxon-name-part-type="species">grande</tp:taxon-name-part></tp:taxon-name><comment> (DC.) Sch. Bip. ex Walp., Rep. 2: 948. 1843.</comment></tp:nomenclature-citation><tp:nomenclature-citation><tp:taxon-name><tp:taxon-name-part taxon-name-part-type="genus">Gymnanthemum</tp:taxon-name-part> <tp:taxon-name-part taxon-name-part-type="species">senegalense</tp:taxon-name-part></tp:taxon-name><comment> (Pers.) Sch. Bip. ex Walp., Rep. 2: 948. 1843.</comment></tp:nomenclature-citation><tp:nomenclature-citation><tp:taxon-name><tp:taxon-name-part taxon-name-part-type="genus">Gymnanthemum</tp:taxon-name-part> <tp:taxon-name-part taxon-name-part-type="species">quercifolium</tp:taxon-name-part></tp:taxon-name><comment> Steetz in Peters, Reise Mossamb. Bot. 334. 1864.</comment></tp:nomenclature-citation><tp:nomenclature-citation><tp:taxon-name><tp:taxon-name-part taxon-name-part-type="genus">Vernonia</tp:taxon-name-part> <tp:taxon-name-part taxon-name-part-type="species">oxyura</tp:taxon-name-part></tp:taxon-name><comment> O. Hoffm. in Engler, Pflanzenw. Ost.-Afr. C. 403. 1895.</comment></tp:nomenclature-citation><tp:nomenclature-citation><tp:taxon-name><tp:taxon-name-part taxon-name-part-type="genus">Vernonia</tp:taxon-name-part> <tp:taxon-name-part taxon-name-part-type="species">polyura</tp:taxon-name-part></tp:taxon-name><comment> O. Hoffm., Bot. Jahrb. Syst. 30: 422. 1901.</comment></tp:nomenclature-citation><tp:nomenclature-citation><tp:taxon-name><tp:taxon-name-part taxon-name-part-type="genus">Vernonia</tp:taxon-name-part> <tp:taxon-name-part taxon-name-part-type="species">cirrifera</tp:taxon-name-part></tp:taxon-name><comment> S. Moore, J. Linn. Soc. Bot. 35: 320. 1902.</comment></tp:nomenclature-citation><tp:nomenclature-citation><tp:taxon-name><tp:taxon-name-part taxon-name-part-type="genus">Vernonia</tp:taxon-name-part> <tp:taxon-name-part taxon-name-part-type="species">longipetiolata</tp:taxon-name-part></tp:taxon-name><comment> Muschl., Bot. Jahrb. Syst. 46: 74. 1911.</comment></tp:nomenclature-citation><tp:nomenclature-citation><tp:taxon-name><tp:taxon-name-part taxon-name-part-type="genus">Vernonia</tp:taxon-name-part> <tp:taxon-name-part taxon-name-part-type="species">aldabrensis</tp:taxon-name-part></tp:taxon-name><comment> Hemsl., J. Bot. 54: suppl., 2: 20. 1916.</comment></tp:nomenclature-citation><tp:nomenclature-citation><tp:taxon-name><tp:taxon-name-part taxon-name-part-type="genus">Vernonia</tp:taxon-name-part> <tp:taxon-name-part taxon-name-part-type="species">grandis</tp:taxon-name-part></tp:taxon-name><comment> (DC.) Humb., Fl. Madag. 189: 44. 1960.</comment></tp:nomenclature-citation><tp:nomenclature-citation><tp:taxon-name><tp:taxon-name-part taxon-name-part-type="genus">Gymnanthemum</tp:taxon-name-part> <tp:taxon-name-part taxon-name-part-type="species">coloratum</tp:taxon-name-part></tp:taxon-name><comment> (Willd.) H. Rob. &amp; B.Kahn, Proc. Biol. Soc. Wash. 99: 501. 1986.</comment></tp:nomenclature-citation></tp:nomenclature-citation-list></tp:nomenclature><tp:treatment-sec sec-type="Distribution"><title>Distribution.</title><p>Tropical and subtropical Africa.</p></tp:treatment-sec></tp:taxon-treatment>
