# Supplementary material for: Vernonieae (Asteraceae) of southern Africa: A generic disposition of the species and a study of their pollen
Source: PhytoKeys. 2016 Feb 11;(60):49–126. doi: 10.3897/phytokeys.60.6734 (PMC4816990; doi:10.3897/phytokeys.60.6734)
Supplement: XML Treatment for Gymnanthemum myrianthum [file phytokeys.60.6734-treatment30.xml]

<!DOCTYPE tp:taxon-treatment
  PUBLIC "-//TaxonX//DTD Taxonomic Treatment Publishing DTD v0 20100105//EN" "tax-treatment-NSO.dtd">
<tp:taxon-treatment xmlns:tp="http://www.plazi.org/taxpub"><tp:treatment-meta><kwd-group><label>Taxon classification</label><kwd><named-content content-type="kingdom">Plantae</named-content></kwd><kwd><named-content content-type="order">Asterales</named-content></kwd><kwd><named-content content-type="family">Asteraceae</named-content></kwd></kwd-group><mixed-citation publication-type="journal"><person-group><name><surname>Robinson</surname><given-names>Harold</given-names></name><name><surname>Skvarla</surname><given-names>John J.</given-names></name><name><surname>Funk</surname><given-names>Vicki A.</given-names></name></person-group><article-title>
          <tp:taxon-name><tp:taxon-name-part taxon-name-part-type="tribe">Vernonieae</tp:taxon-name-part></tp:taxon-name> (<tp:taxon-name><tp:taxon-name-part taxon-name-part-type="family">Asteraceae</tp:taxon-name-part></tp:taxon-name>) of southern Africa: A generic disposition of the species and a study of their pollen</article-title><source>PhytoKeys</source><day>11</day><month>2</month><year>2016</year><volume>2016</volume><issue>60</issue><fpage>49</fpage><lpage>126</lpage><pub-id pub-id-type="doi">10.3897/phytokeys.60.6734</pub-id></mixed-citation></tp:treatment-meta><tp:nomenclature><tp:taxon-name>
              <tp:taxon-name-part taxon-name-part-type="genus">Gymnanthemum</tp:taxon-name-part>
              <tp:taxon-name-part taxon-name-part-type="species">myrianthum</tp:taxon-name-part>
            </tp:taxon-name><tp:taxon-authority>(Hook.f.) H. Rob., 1999</tp:taxon-authority><tp:nomenclature-citation-list><tp:nomenclature-citation><tp:taxon-name><tp:taxon-name-part taxon-name-part-type="genus">Vernonia</tp:taxon-name-part> <tp:taxon-name-part taxon-name-part-type="species">myriantha</tp:taxon-name-part></tp:taxon-name><comment> Hook.f., J. Linn. Soc. Bot.7: 198. 1864.</comment></tp:nomenclature-citation><tp:nomenclature-citation><tp:taxon-name><tp:taxon-name-part taxon-name-part-type="genus">Vernonia</tp:taxon-name-part> <tp:taxon-name-part taxon-name-part-type="species">podocoma</tp:taxon-name-part></tp:taxon-name><comment> Sch. Bip. ex Vatke, Linnaea 39: 476. 1875.</comment></tp:nomenclature-citation><tp:nomenclature-citation><tp:taxon-name><tp:taxon-name-part taxon-name-part-type="genus">Vernonia</tp:taxon-name-part> <tp:taxon-name-part taxon-name-part-type="species">subuligera</tp:taxon-name-part></tp:taxon-name><comment> O. Hoffm. in Engler, Pflanzenw. Ost-Afr. C. 403. 1895.</comment></tp:nomenclature-citation><tp:nomenclature-citation><tp:taxon-name><tp:taxon-name-part taxon-name-part-type="genus">Vernonia</tp:taxon-name-part> <tp:taxon-name-part taxon-name-part-type="species">stipulacea</tp:taxon-name-part></tp:taxon-name><comment> Klatt, Bull. Herb. Boiss. 4: 457. 1896.</comment></tp:nomenclature-citation><tp:nomenclature-citation><tp:taxon-name><tp:taxon-name-part taxon-name-part-type="genus">Vernonia</tp:taxon-name-part> <tp:taxon-name-part taxon-name-part-type="species">lujae</tp:taxon-name-part></tp:taxon-name><comment> De Wild., Pl. Nov. Herb. Hort. Then. 2: 119, t. 96. 1900.</comment></tp:nomenclature-citation><tp:nomenclature-citation><tp:taxon-name><tp:taxon-name-part taxon-name-part-type="genus">Vernonia</tp:taxon-name-part> <tp:taxon-name-part taxon-name-part-type="species">ampla</tp:taxon-name-part></tp:taxon-name><comment> O. Hoffm., Bot. Jahrb. Syst. 30: 423. 1901.</comment></tp:nomenclature-citation><tp:nomenclature-citation><tp:taxon-name><tp:taxon-name-part taxon-name-part-type="genus">Vernonia</tp:taxon-name-part> <tp:taxon-name-part taxon-name-part-type="species">myrianthoides</tp:taxon-name-part></tp:taxon-name><comment> Muschl., Bot. Jahrb. Syst. 46: 84. 1911.</comment></tp:nomenclature-citation><tp:nomenclature-citation><tp:taxon-name><tp:taxon-name-part taxon-name-part-type="genus">Vernonia</tp:taxon-name-part> <tp:taxon-name-part taxon-name-part-type="species">uhligii</tp:taxon-name-part></tp:taxon-name><comment> Muschl., Bot. Jahrb. Syst. 46: 84. 1911.</comment></tp:nomenclature-citation><tp:nomenclature-citation><tp:taxon-name><tp:taxon-name-part taxon-name-part-type="genus">Vernonia</tp:taxon-name-part> <tp:taxon-name-part taxon-name-part-type="species">oliveriana</tp:taxon-name-part></tp:taxon-name><comment> Pichi-Serm., <tp:taxon-name><tp:taxon-name-part taxon-name-part-type="genus">Webbia</tp:taxon-name-part></tp:taxon-name> 7: 345. 1950, nom. illeg. superfl. for <italic><tp:taxon-name><tp:taxon-name-part taxon-name-part-type="genus">Vernonia</tp:taxon-name-part> <tp:taxon-name-part taxon-name-part-type="species">podocoma</tp:taxon-name-part></tp:taxon-name></italic> Sch. Bip. ex Vatke</comment></tp:nomenclature-citation><tp:nomenclature-citation><tp:taxon-name><tp:taxon-name-part taxon-name-part-type="genus">Vernonia</tp:taxon-name-part> <tp:taxon-name-part taxon-name-part-type="species">chlarugii</tp:taxon-name-part></tp:taxon-name><comment> Pichi-Serm., Miss. Stud. Lago Tana 7, Ricerche Bot. 1: 155, t. 30. 1951.</comment></tp:nomenclature-citation><tp:nomenclature-citation><tp:taxon-name><tp:taxon-name-part taxon-name-part-type="genus">Gymnanthemum</tp:taxon-name-part> <tp:taxon-name-part taxon-name-part-type="species">myrianthum</tp:taxon-name-part></tp:taxon-name><comment> (Hook.f.) H. Rob., Proc. Biol. Soc. Wash. 112(1): 242. 1999.</comment></tp:nomenclature-citation></tp:nomenclature-citation-list></tp:nomenclature><tp:treatment-sec sec-type="Distribution"><title>Distribution.</title><p>West Africa from Guinea and Sierra Leone to Cameroon, Sudan, Ethiopia, Kenya, Uganda, Congo, south to South Africa (Transvaal, Natal), and Swaziland.</p></tp:treatment-sec></tp:taxon-treatment>
