# Supplementary material for: Vernonieae (Asteraceae) of southern Africa: A generic disposition of the species and a study of their pollen
Source: PhytoKeys. 2016 Feb 11;(60):49–126. doi: 10.3897/phytokeys.60.6734 (PMC4816990; doi:10.3897/phytokeys.60.6734)
Supplement: XML Treatment for Linzia glabra [file phytokeys.60.6734-treatment44.xml]

<!DOCTYPE tp:taxon-treatment
  PUBLIC "-//TaxonX//DTD Taxonomic Treatment Publishing DTD v0 20100105//EN" "tax-treatment-NSO.dtd">
<tp:taxon-treatment xmlns:tp="http://www.plazi.org/taxpub"><tp:treatment-meta><kwd-group><label>Taxon classification</label><kwd><named-content content-type="kingdom">Plantae</named-content></kwd><kwd><named-content content-type="order">Asterales</named-content></kwd><kwd><named-content content-type="family">Asteraceae</named-content></kwd></kwd-group><mixed-citation publication-type="journal"><person-group><name><surname>Robinson</surname><given-names>Harold</given-names></name><name><surname>Skvarla</surname><given-names>John J.</given-names></name><name><surname>Funk</surname><given-names>Vicki A.</given-names></name></person-group><article-title>
          <tp:taxon-name><tp:taxon-name-part taxon-name-part-type="tribe">Vernonieae</tp:taxon-name-part></tp:taxon-name> (<tp:taxon-name><tp:taxon-name-part taxon-name-part-type="family">Asteraceae</tp:taxon-name-part></tp:taxon-name>) of southern Africa: A generic disposition of the species and a study of their pollen</article-title><source>PhytoKeys</source><day>11</day><month>2</month><year>2016</year><volume>2016</volume><issue>60</issue><fpage>49</fpage><lpage>126</lpage><pub-id pub-id-type="doi">10.3897/phytokeys.60.6734</pub-id></mixed-citation></tp:treatment-meta><tp:nomenclature><tp:taxon-name>
              <tp:taxon-name-part taxon-name-part-type="genus">Linzia</tp:taxon-name-part>
              <tp:taxon-name-part taxon-name-part-type="species">glabra</tp:taxon-name-part>
            </tp:taxon-name><tp:taxon-authority>Steetz in Peters, 1864</tp:taxon-authority><tp:nomenclature-citation-list><tp:nomenclature-citation><tp:taxon-name><tp:taxon-name-part taxon-name-part-type="genus">Vernonia</tp:taxon-name-part> <tp:taxon-name-part taxon-name-part-type="species">glabra</tp:taxon-name-part></tp:taxon-name><comment> (Steetz) Vatke, Oesterr. Bot. Zeitschr. 27: 194. 1877.</comment></tp:nomenclature-citation><tp:nomenclature-citation><tp:taxon-name><tp:taxon-name-part taxon-name-part-type="genus">Linzia</tp:taxon-name-part> <tp:taxon-name-part taxon-name-part-type="species">glabra</tp:taxon-name-part></tp:taxon-name><comment> Steetz in Peters, Reise Mossamb. Bot. 353. 1864.</comment></tp:nomenclature-citation><tp:nomenclature-citation><tp:taxon-name><tp:taxon-name-part taxon-name-part-type="genus">Vernonia</tp:taxon-name-part> <tp:taxon-name-part taxon-name-part-type="species">obconica</tp:taxon-name-part></tp:taxon-name><comment> Oliv. &amp; Hiern in Oliv., Fl. Trop. Afr. 3: 286. 1877.</comment></tp:nomenclature-citation><tp:nomenclature-citation><tp:taxon-name><tp:taxon-name-part taxon-name-part-type="genus">Vernonia</tp:taxon-name-part> <tp:taxon-name-part taxon-name-part-type="species">ondongensis</tp:taxon-name-part></tp:taxon-name><comment> Klatt ex Schinz, Bull. Herb. Boiss. 3: 430. 1895.</comment></tp:nomenclature-citation><tp:nomenclature-citation><tp:taxon-name><tp:taxon-name-part taxon-name-part-type="genus">Vernonia</tp:taxon-name-part> <tp:taxon-name-part taxon-name-part-type="species">glabra</tp:taxon-name-part> <tp:taxon-name-part taxon-name-part-type="basionym-authority">(Steetz)</tp:taxon-name-part> <tp:taxon-name-part taxon-name-part-type="authority">Vatke</tp:taxon-name-part> <tp:taxon-name-part taxon-name-part-type="infraspecific-rank">var.</tp:taxon-name-part> <tp:taxon-name-part taxon-name-part-type="variety">laxa</tp:taxon-name-part></tp:taxon-name><comment> (Steetz) Brenan, Mem. N. Y. Bot. Gard. 8(5): 460. 1954.</comment></tp:nomenclature-citation></tp:nomenclature-citation-list></tp:nomenclature><tp:treatment-sec sec-type="Distribution"><title>Distribution.</title><p>Burundi, Congo, Kenya, Tanzania, Madagascar, south to Angola, Mozambique, and Namibia, South Africa (Transvaal, Natal) and Swaziland.</p></tp:treatment-sec></tp:taxon-treatment>
