# Supplementary material for: Vernonieae (Asteraceae) of southern Africa: A generic disposition of the species and a study of their pollen
Source: PhytoKeys. 2016 Feb 11;(60):49–126. doi: 10.3897/phytokeys.60.6734 (PMC4816990; doi:10.3897/phytokeys.60.6734)
Supplement: XML Treatment for Oocephala [file phytokeys.60.6734-treatment49.xml]

<!DOCTYPE tp:taxon-treatment
  PUBLIC "-//TaxonX//DTD Taxonomic Treatment Publishing DTD v0 20100105//EN" "tax-treatment-NSO.dtd">
<tp:taxon-treatment xmlns:tp="http://www.plazi.org/taxpub"><tp:treatment-meta><kwd-group><label>Taxon classification</label><kwd><named-content content-type="kingdom">Plantae</named-content></kwd><kwd><named-content content-type="order">Asterales</named-content></kwd><kwd><named-content content-type="family">Asteraceae</named-content></kwd></kwd-group><mixed-citation publication-type="journal"><person-group><name><surname>Robinson</surname><given-names>Harold</given-names></name><name><surname>Skvarla</surname><given-names>John J.</given-names></name><name><surname>Funk</surname><given-names>Vicki A.</given-names></name></person-group><article-title>
          <tp:taxon-name><tp:taxon-name-part taxon-name-part-type="tribe">Vernonieae</tp:taxon-name-part></tp:taxon-name> (<tp:taxon-name><tp:taxon-name-part taxon-name-part-type="family">Asteraceae</tp:taxon-name-part></tp:taxon-name>) of southern Africa: A generic disposition of the species and a study of their pollen</article-title><source>PhytoKeys</source><day>11</day><month>2</month><year>2016</year><volume>2016</volume><issue>60</issue><fpage>49</fpage><lpage>126</lpage><pub-id pub-id-type="doi">10.3897/phytokeys.60.6734</pub-id></mixed-citation></tp:treatment-meta><tp:nomenclature><tp:taxon-name>
              <tp:taxon-name-part taxon-name-part-type="genus">Oocephala</tp:taxon-name-part>
            </tp:taxon-name><tp:taxon-authority>(S.B. Jones) H. Rob., 1999</tp:taxon-authority><xref ref-type="fig" rid="F17">Figures 17 A–B</xref><xref ref-type="fig" rid="F18">; 18 A–F</xref><tp:nomenclature-citation-list><tp:nomenclature-citation><tp:taxon-name><tp:taxon-name-part taxon-name-part-type="genus">Oocephala</tp:taxon-name-part></tp:taxon-name><comment> (S.B. Jones) H. Rob., Proc. Biol. Soc. Wash. 112(1): 230. 1999. Type species: <italic><tp:taxon-name><tp:taxon-name-part taxon-name-part-type="genus">Vernonia</tp:taxon-name-part> <tp:taxon-name-part taxon-name-part-type="species">oocephala</tp:taxon-name-part></tp:taxon-name></italic> Baker</comment></tp:nomenclature-citation><tp:nomenclature-citation><tp:taxon-name><tp:taxon-name-part taxon-name-part-type="genus">Vernonia</tp:taxon-name-part> <tp:taxon-name-part taxon-name-part-type="infraspecific-rank">subsect.</tp:taxon-name-part> <tp:taxon-name-part taxon-name-part-type="subsection">Oocephalae</tp:taxon-name-part></tp:taxon-name><comment> S.B. Jones, Rhodora 83: 72. 1981.</comment></tp:nomenclature-citation></tp:nomenclature-citation-list></tp:nomenclature><tp:treatment-sec sec-type="Descriptions"><title>Descriptions.</title><p>Low, much-branched shrubs to 1 m high, stems with L-shaped hairs on multiseptate stalks, cap-cells one-armed. Leaves alternate, sub-sessile, linear to elliptical, sometimes serrate. Inflorescences corymbiform cymes, with usually shortly pedunculate heads or with heads sessile in apical clusters of leaves. Involucre ovoid or cylindrical; bracts 20–40 in 4–7 gradate series, ovate to oblong, appressed; receptacle without pales. Florets ca. 10–15 in a head; corollas white or lavender, tubular to narrowly funnelform, throat as long as lobes, tips without hairs or with few short biseriate hairs; anther bases rounded, apical appendages glabrous, with thin-walled cells; style base with narrow ring; style branches with acicular sweeping hairs. Achenes weakly 8-ribbed, sericeous with many setulae, idioblasts numerous, raphids narrowly elongate; pappus biseriate, outer shorter and broader, inner setiform, subplumose, glabrous near base. Chromosome number unknown.</p><p>Pollen 7–8-porate, with pores scattered over the whole surface in lacunae that are usually not adjacent, lophate (Fig. <xref ref-type="fig" rid="F18">18 A–F</xref>), minutely papillose on muri, nonperforated tectum restricted to muri, emicropunctate, baculae regularly spaced in single row under muri or lophae, baculae subtended by “rhizomate” structure that is as broad as <!--PageBreak--><!--PageBreak-->the outer layer, and gives the muri or lophae a two-layed structure with small evenly spaced columellae separating the layers. The rhizomiform base of the muri is weakly attached to the footlayer thus causing muri to easily detach from the core of the grain. Lacunae of exine of pentagons mixed with hexagons. The structure of the bucky ball was a remarkable close approximation of the structure of the pollen. It was study of the toy ball that led to the conclusion that the pollen characteristically had seven or eight pores. Other pollen grains show a somewhat different pattern of pores, where pores occur in pairs, one each in a pair of adjacent lacunae (Fig. <xref ref-type="fig" rid="F18">18 B</xref>). The polyporate, subspherically symmetrical, rhizomate form of pollen in <italic><tp:taxon-name><tp:taxon-name-part taxon-name-part-type="genus">Oocephala</tp:taxon-name-part></tp:taxon-name></italic> is shared in a somewhat less symmetrical form by <italic><tp:taxon-name><tp:taxon-name-part taxon-name-part-type="genus">Polydora</tp:taxon-name-part></tp:taxon-name></italic>, but as far is currently known, these <italic><tp:taxon-name><tp:taxon-name-part taxon-name-part-type="genus">Oocephala</tp:taxon-name-part></tp:taxon-name></italic> and <italic><tp:taxon-name><tp:taxon-name-part taxon-name-part-type="genus">Polydora</tp:taxon-name-part></tp:taxon-name></italic> grains, with their non-equatorial pores, are unique in the <tp:taxon-name><tp:taxon-name-part taxon-name-part-type="family">Asteraceae</tp:taxon-name-part></tp:taxon-name> (<xref ref-type="bibr" rid="B50">Robinson and Skvarla 2014</xref>).</p><fig id="F17" position="float" orientation="portrait"><label>Figure 17.</label><caption><p>Photographs of <italic><tp:taxon-name><tp:taxon-name-part taxon-name-part-type="genus">Oocephala</tp:taxon-name-part></tp:taxon-name></italic> and <italic><tp:taxon-name><tp:taxon-name-part taxon-name-part-type="genus">Orbivestus</tp:taxon-name-part></tp:taxon-name></italic>: <bold>A–B</bold> <italic><tp:taxon-name><tp:taxon-name-part taxon-name-part-type="genus">Oocephala</tp:taxon-name-part> <tp:taxon-name-part taxon-name-part-type="species">centauroides</tp:taxon-name-part></tp:taxon-name></italic> (Klatt) H. Rob. &amp; Skvarla, note: egg-shaped head <bold>C–E</bold> <italic><tp:taxon-name><tp:taxon-name-part taxon-name-part-type="genus">Orbivestus</tp:taxon-name-part> <tp:taxon-name-part taxon-name-part-type="species">cinerascens</tp:taxon-name-part></tp:taxon-name></italic> (Sch. Bip. in Schweinf.) H. Rob. See Appendix <xref ref-type="app" rid="App3">C</xref> for citation details.</p></caption><graphic xmlns:xlink="http://www.w3.org/1999/xlink" xlink:href="phytokeys-060-049-g017.jpg" position="float" orientation="portrait" xlink:type="simple" id="oo_77489.jpg"/></fig><fig id="F18" position="float" orientation="portrait"><label>Figure 18.</label><caption><p>Scanning electron micrographs of <italic><tp:taxon-name><tp:taxon-name-part taxon-name-part-type="genus">Oocephala</tp:taxon-name-part> <tp:taxon-name-part taxon-name-part-type="species">staehelinoides</tp:taxon-name-part></tp:taxon-name></italic> (Harv.) H. Rob. &amp; Skvarla. <bold>A</bold> Unacetylized grain showing three pores with caps intact, two pores in adjacent lacunae <bold>B–D</bold> Intact or nearly intact grains showing pores in both pentagonal and hexagonal lacunae <bold>B</bold> with pores in adjacent lacunae <bold>E</bold> Grain stripped of muri showing five pores and stubs of muri attachments <bold>F</bold> Segment of muri showing rhizomate structure and remnants of weak basal attachments to footlayer, (p) pore. <bold>A–F</bold> are from collection of Liebenberg 8843.</p></caption><graphic xmlns:xlink="http://www.w3.org/1999/xlink" xlink:href="phytokeys-060-049-g018.jpg" position="float" orientation="portrait" xlink:type="simple" id="oo_77490.jpg"/></fig><p>Notable secondary metabolites: sesquiterpene glaucolides (<xref ref-type="bibr" rid="B5">Bohlmann and Jakupovic 1990</xref> as <italic><tp:taxon-name><tp:taxon-name-part taxon-name-part-type="genus">Vernonia</tp:taxon-name-part> <tp:taxon-name-part taxon-name-part-type="species">staeheleinoides</tp:taxon-name-part></tp:taxon-name></italic> Harv.).</p></tp:treatment-sec><tp:treatment-sec><!--Section generated to contain objects referenced in tp:taxon-treatment.--><app id="App3"><title>Appendix C: Sources for photographs, illustrations, and websites [Plant names are as they were found on the image and may not reflect current taxonomy]</title><p><bold>Figure <xref ref-type="fig" rid="F1">1</xref></bold>:</p><p>A. Blittersdorff R von (2009) “<italic><tp:taxon-name><tp:taxon-name-part taxon-name-part-type="genus">Vernonia</tp:taxon-name-part> <tp:taxon-name-part taxon-name-part-type="species">adoensis</tp:taxon-name-part></tp:taxon-name></italic> Sch. Bip. ex Walp. (photo ID: 23949)”. S. Dressler S, Schmidt M, Zizka G, eds. (2014) African Plants, a photo guide. Forschungsinstitut Senskenberg, Frankfurt/Main, Germany. <ext-link xmlns:xlink="http://www.w3.org/1999/xlink" xlink:type="simple" ext-link-type="uri" xlink:href="http://www.africanplants.senckenberg.de">http://www.africanplants.senckenberg.de</ext-link> [date accessed: 23 December 2014]</p><p>B. Hyde M (2014) “<italic><tp:taxon-name><tp:taxon-name-part taxon-name-part-type="genus">Vernonia</tp:taxon-name-part> <tp:taxon-name-part taxon-name-part-type="species">adoensis</tp:taxon-name-part></tp:taxon-name></italic> Sch. Bip. ex Walp. (Record no: 58514)”. Hyde MA, Wursten BT, Ballings P, Coates Palgrave M (2014) Flora of Zimbabwe: species information: individual images. <ext-link xmlns:xlink="http://www.w3.org/1999/xlink" xlink:type="simple" ext-link-type="uri" xlink:href="http://www.zimbabweflora.co.zw">http://www.zimbabweflora.co.zw</ext-link> [date accessed: 23 December 2014]</p><p>C. Hyde M (2014) “ <italic><tp:taxon-name><tp:taxon-name-part taxon-name-part-type="genus">Bothriocline</tp:taxon-name-part> <tp:taxon-name-part taxon-name-part-type="species">laxa</tp:taxon-name-part></tp:taxon-name></italic> N.E. Br. (Record no: 158050)”. Hyde MA, Wursten BT, Ballings P, Coates Palgrave M (2014) Flora of Zimbabwe: species information: individual images. <ext-link xmlns:xlink="http://www.w3.org/1999/xlink" xlink:type="simple" ext-link-type="uri" xlink:href="http://www.zimbabweflora.co.zw">http://www.zimbabweflora.co.zw</ext-link> [date accessed: 23 December 2014]</p><p>D. <italic><tp:taxon-name><tp:taxon-name-part taxon-name-part-type="genus">Vernonia</tp:taxon-name-part> <tp:taxon-name-part taxon-name-part-type="species">potamophila</tp:taxon-name-part></tp:taxon-name> Klatt</italic> [Image of specimen from <named-content xmlns:xlink="http://www.w3.org/1999/xlink" content-type="dwc:institutional_code" xlink:type="simple">PRE</named-content>]</p><p><bold>Figure <xref ref-type="fig" rid="F2">2</xref></bold>:</p><p>A. Smith CE, Jr (1971) ”<tp:taxon-name><tp:taxon-name-part taxon-name-part-type="genus">Vernonia</tp:taxon-name-part> <tp:taxon-name-part taxon-name-part-type="species">adoensis</tp:taxon-name-part></tp:taxon-name> Sch. Bip. Ex Walp., illustrated by Hughes RO”) Observations on stengelioid species of <tp:taxon-name><tp:taxon-name-part taxon-name-part-type="genus">Vernonia</tp:taxon-name-part></tp:taxon-name>. <named-content xmlns:xlink="http://www.w3.org/1999/xlink" content-type="dwc:institutional_code" xlink:type="simple">USDA</named-content> (ed.), Agriculture Handbook No. 396, Washington DC, United States Department of Agriculture. 87 Pp.</p><p>B. Prain D (1918) “<tp:taxon-name><tp:taxon-name-part taxon-name-part-type="genus">Erlangea</tp:taxon-name-part> <tp:taxon-name-part taxon-name-part-type="species">aggregata</tp:taxon-name-part></tp:taxon-name> Hutch., illustration no 8755 by Smith M” Curtis’s Botanical Magazine 144 [ser. 4, vol. 14]: t. 8269</p><p>C. Anonymous (1832). “<italic><tp:taxon-name><tp:taxon-name-part taxon-name-part-type="genus">Ethulia</tp:taxon-name-part> <tp:taxon-name-part taxon-name-part-type="species">conyzoides</tp:taxon-name-part></tp:taxon-name></italic> L.f., illustrated by M. Hart” Botanical Register, vol. 9 t. 698.</p><p>D. Robinson H, Funk VA (2014) <tp:taxon-name><tp:taxon-name-part taxon-name-part-type="genus">Gymnanthemum</tp:taxon-name-part> <tp:taxon-name-part taxon-name-part-type="species">koekemoerae</tp:taxon-name-part></tp:taxon-name> H.Rob &amp; V.A. Funk, illustrated by A. Tangerini. PhytoKeys: 36: 61.</p><p><bold>Figure <xref ref-type="fig" rid="F5">5</xref></bold>:</p><p>A–C. LeBourgeois T (2008) “<tp:taxon-name><tp:taxon-name-part taxon-name-part-type="genus">Cyanthillium</tp:taxon-name-part> <tp:taxon-name-part taxon-name-part-type="species">cinereum</tp:taxon-name-part></tp:taxon-name> (L.) H. Rob.” Pl@ntNet Web: <ext-link xmlns:xlink="http://www.w3.org/1999/xlink" xlink:type="simple" ext-link-type="uri" xlink:href="http://www.plantnet-project.org/">http://www.plantnet-project.org/</ext-link> [date accessed: 23 Dec 2014]</p><p><bold>Figure <xref ref-type="fig" rid="F6">6</xref></bold>:</p><p>A–C. Wursten BT (2014) “<italic><tp:taxon-name><tp:taxon-name-part taxon-name-part-type="genus">Distephanus</tp:taxon-name-part> <tp:taxon-name-part taxon-name-part-type="species">divaricatus</tp:taxon-name-part></tp:taxon-name></italic> (Steetz) H. Rob. &amp; B. Kahn. (Record no: 60279, 60281, 60282)”. Hyde MA, Wursten BT, Ballings P, Coates Palgrave M (2014) Flora of Zimbabwe: species information: individual images. <ext-link xmlns:xlink="http://www.w3.org/1999/xlink" xlink:type="simple" ext-link-type="uri" xlink:href="http://www.zimbabweflora.co.zw">http://www.zimbabweflora.co.zw</ext-link> [date accessed: 16 December 2014]</p><!--PageBreak--><p>D. Creative Commons - Attribution Non-Commercial Share-Alike. <italic><tp:taxon-name><tp:taxon-name-part taxon-name-part-type="genus">Distephanus</tp:taxon-name-part> <tp:taxon-name-part taxon-name-part-type="species">divericatus</tp:taxon-name-part></tp:taxon-name></italic> (Steetz) H. Rob. &amp; B. Kahn. 2011. License Holder: Olivier Maurin, University of Johannesburg, Johannesburg. BOLD Systems. <ext-link xmlns:xlink="http://www.w3.org/1999/xlink" xlink:type="simple" ext-link-type="uri" xlink:href="http://www.boldsystems.org/index.php/Taxbrowser_Taxonpage?taxid=349118">http://www.boldsystems.org/index.php/Taxbrowser_Taxonpage?taxid=349118</ext-link> [date accessed: 22 Dec 2014]</p><p>E–F. English P (2010) “<italic><tp:taxon-name><tp:taxon-name-part taxon-name-part-type="genus">Distephanus</tp:taxon-name-part> <tp:taxon-name-part taxon-name-part-type="species">divericatus</tp:taxon-name-part></tp:taxon-name></italic> (Steetz) H. Rob. &amp; B. Kahn. (record no: 43443 &amp; 43445).” Web: <ext-link xmlns:xlink="http://www.w3.org/1999/xlink" xlink:type="simple" ext-link-type="uri" xlink:href="http://www.zambiaflora.com">www.zambiaflora.com</ext-link> [date accessed: 22 Dec 2014]</p><p>G. Graham G (2013) “<italic><tp:taxon-name><tp:taxon-name-part taxon-name-part-type="genus">Distephanus</tp:taxon-name-part> <tp:taxon-name-part taxon-name-part-type="species">anisochaetoides</tp:taxon-name-part></tp:taxon-name></italic> (Sond.) H. Rob. &amp; B.Kahn (image no: 531616). iSpot, share nature. <ext-link xmlns:xlink="http://www.w3.org/1999/xlink" xlink:type="simple" ext-link-type="uri" xlink:href="http://www.ispotnature.org">http://www.ispotnature.org</ext-link> [date accessed: 19 Dec. 2014]</p><p>H. Anonymous (2012) “<tp:taxon-name><tp:taxon-name-part taxon-name-part-type="genus">Distephanus</tp:taxon-name-part> <tp:taxon-name-part taxon-name-part-type="species">anisochaetoides</tp:taxon-name-part></tp:taxon-name> (Sond.) H. Rob. &amp; B.Kahn (image #521927 by ES). iSpot, share nature. <ext-link xmlns:xlink="http://www.w3.org/1999/xlink" xlink:type="simple" ext-link-type="uri" xlink:href="http://www.ispotnature.org">http://www.ispotnature.org</ext-link> [date accessed: 19 December 2014]</p><p><bold>Figure <xref ref-type="fig" rid="F7">7</xref></bold>:</p><p>A–B. Schneider B (2013) “<italic><tp:taxon-name><tp:taxon-name-part taxon-name-part-type="genus">Erlangea</tp:taxon-name-part> <tp:taxon-name-part taxon-name-part-type="species">misera</tp:taxon-name-part></tp:taxon-name></italic> S. Moore (image no. 41706)”. Web: <ext-link xmlns:xlink="http://www.w3.org/1999/xlink" xlink:type="simple" ext-link-type="uri" xlink:href="http://www.ispotnature.org/node/508454">http://www.ispotnature.org/node/508454</ext-link> <italic>accessed date</italic>: 2 March 2015</p><p>C–D. Wursten BT (2014) “<tp:taxon-name><tp:taxon-name-part taxon-name-part-type="genus">Ethulia</tp:taxon-name-part> <tp:taxon-name-part taxon-name-part-type="species">conyzoides</tp:taxon-name-part> <tp:taxon-name-part taxon-name-part-type="authority">L.f.</tp:taxon-name-part> <tp:taxon-name-part taxon-name-part-type="infraspecific-rank">subsp.</tp:taxon-name-part> <tp:taxon-name-part taxon-name-part-type="subspecies">conyzoides</tp:taxon-name-part></tp:taxon-name>. (Record no: 40831 &amp; 40832)”. Hyde MA, Wursten BT, Ballings P, Coates Palgrave M (2014) Flora of Zimbabwe: species information: individual images. <ext-link xmlns:xlink="http://www.w3.org/1999/xlink" xlink:type="simple" ext-link-type="uri" xlink:href="http://www.zimbabweflora.co.zw">http://www.zimbabweflora.co.zw</ext-link> [date accessed: 16 December 2014]</p><p>E. Bidault, E. (2015) “<italic><tp:taxon-name><tp:taxon-name-part taxon-name-part-type="genus">Ethulia</tp:taxon-name-part> <tp:taxon-name-part taxon-name-part-type="species">conyzoides</tp:taxon-name-part></tp:taxon-name></italic> L.f.”. <ext-link xmlns:xlink="http://www.w3.org/1999/xlink" xlink:type="simple" ext-link-type="uri" xlink:href="http://tropical.theferns.info/image.php?id=Ethulia+conyzoides">http://tropical.theferns.info/image.php?id=Ethulia+conyzoides</ext-link> [date accessed: 23 August 2015]</p><p><bold>Figure <xref ref-type="fig" rid="F9">9</xref></bold>:</p><p>A. Villiers F de (2014) “<italic><tp:taxon-name><tp:taxon-name-part taxon-name-part-type="genus">Gymnanthemum</tp:taxon-name-part> <tp:taxon-name-part taxon-name-part-type="species">corymbosum</tp:taxon-name-part></tp:taxon-name></italic>”. iSpot, share nature. <ext-link xmlns:xlink="http://www.w3.org/1999/xlink" xlink:type="simple" ext-link-type="uri" xlink:href="http://www.ispotnature.org">http://www.ispotnature.org</ext-link> [date accessed: 23 December 2014]</p><p>B–D. Berkel, N van (2013) “<italic><tp:taxon-name><tp:taxon-name-part taxon-name-part-type="genus">Gymnanthemum</tp:taxon-name-part> <tp:taxon-name-part taxon-name-part-type="species">mespilifolium</tp:taxon-name-part></tp:taxon-name></italic>”. iSpot, share nature. <ext-link xmlns:xlink="http://www.w3.org/1999/xlink" xlink:type="simple" ext-link-type="uri" xlink:href="http://www.ispotnature.org">http://www.ispotnature.org</ext-link> [date accessed: 23 December 2014]</p><p><bold>Figure <xref ref-type="fig" rid="F11">11</xref></bold>:</p><p>A–B. Blittersdorff R von (2008-9) “<italic><tp:taxon-name><tp:taxon-name-part taxon-name-part-type="genus">Vernonia</tp:taxon-name-part> <tp:taxon-name-part taxon-name-part-type="species">natalensis</tp:taxon-name-part></tp:taxon-name></italic> Sch. Bip. ex Walp. Dressler S, Schmidt M, Zizka G (eds.) (2014) African Plant, a photo guide. Forschungsinstitut Senskenberg, Frankfurt/Main, Germany. <ext-link xmlns:xlink="http://www.w3.org/1999/xlink" xlink:type="simple" ext-link-type="uri" xlink:href="http://www.africanplants.senckenberg.de">http://www.africanplants.senckenberg.de</ext-link> [date accessed: 23 December 2014]</p><p>C–D. Warren PR (2013) “<italic><tp:taxon-name><tp:taxon-name-part taxon-name-part-type="genus">Hilliardiella</tp:taxon-name-part> <tp:taxon-name-part taxon-name-part-type="species">flanaganii</tp:taxon-name-part></tp:taxon-name></italic>”. iSpot, share nature. <ext-link xmlns:xlink="http://www.w3.org/1999/xlink" xlink:type="simple" ext-link-type="uri" xlink:href="http://www.ispotnature.org">http://www.ispotnature.org</ext-link> [date accessed: 23 December 2014]</p><p><bold>Figure <xref ref-type="fig" rid="F12">12</xref></bold>:</p><p>A–D Berkel N van (2012) “<italic><tp:taxon-name><tp:taxon-name-part taxon-name-part-type="genus">Hilliardiella</tp:taxon-name-part> <tp:taxon-name-part taxon-name-part-type="species">oligocephala</tp:taxon-name-part></tp:taxon-name></italic>”. iSpot, share nature. <ext-link xmlns:xlink="http://www.w3.org/1999/xlink" xlink:type="simple" ext-link-type="uri" xlink:href="http://www.ispotnature.org">http://www.ispotnature.org</ext-link> [date accessed: 23 December 2014]</p><p><bold>Figure <xref ref-type="fig" rid="F13">13</xref></bold>:</p><p>Hooker WJ (1863) “<italic><tp:taxon-name><tp:taxon-name-part taxon-name-part-type="genus">Webbia</tp:taxon-name-part> <tp:taxon-name-part taxon-name-part-type="species">pinifolia</tp:taxon-name-part></tp:taxon-name></italic> [<italic><tp:taxon-name><tp:taxon-name-part taxon-name-part-type="genus">Hilliardiella</tp:taxon-name-part> <tp:taxon-name-part taxon-name-part-type="species">capensis</tp:taxon-name-part></tp:taxon-name></italic>] illustration 5412 by W.H. Fitch.” Curtis’s Botanical Magazine 89 [ser. 3, vol. 19]: t. 5412.</p><p>Humbert H (1960) Composees. “<tp:taxon-name><tp:taxon-name-part taxon-name-part-type="genus">Linzia</tp:taxon-name-part> <tp:taxon-name-part taxon-name-part-type="species">glabra</tp:taxon-name-part></tp:taxon-name> Steetz in Peters, Illustrated by J.V. &amp; .G.M.” [as <italic><tp:taxon-name><tp:taxon-name-part taxon-name-part-type="genus">Vernonia</tp:taxon-name-part> <tp:taxon-name-part taxon-name-part-type="species">obconica</tp:taxon-name-part></tp:taxon-name></italic> (Oliv. &amp; Hiern in Oliv.)] in Humbert H (ed.), Flore de Madagascar <!--PageBreak-->et des Comores, Family 189, Tome 1, Fig. VI, Paris, Typographie Firmin-Didot et Cie. <ext-link xmlns:xlink="http://www.w3.org/1999/xlink" xlink:type="simple" ext-link-type="uri" xlink:href="http://www.biodiversitylibrary.org/bibliography/6600#/summary">http://www.biodiversitylibrary.org/bibliography/6600#/summary</ext-link></p><p>Wood JM (1906) “<italic><tp:taxon-name><tp:taxon-name-part taxon-name-part-type="genus">Vernonia</tp:taxon-name-part> <tp:taxon-name-part taxon-name-part-type="species">gerrardi</tp:taxon-name-part></tp:taxon-name></italic> Harv., illustrated by M.F.” Natal Plants 4: t. 330.</p><p>Wood JM (1906) “<italic><tp:taxon-name><tp:taxon-name-part taxon-name-part-type="genus">Vernonia</tp:taxon-name-part> <tp:taxon-name-part taxon-name-part-type="species">vernonella</tp:taxon-name-part></tp:taxon-name></italic> Harv., illustrated by M.F.” Natal Plants 4: t. 332</p><p><bold>Figure <xref ref-type="fig" rid="F15">15</xref></bold>:</p><p>A–B. Dressler S, Schmidt M, Zizka G (2014) “<italic><tp:taxon-name><tp:taxon-name-part taxon-name-part-type="genus">Linzia</tp:taxon-name-part> <tp:taxon-name-part taxon-name-part-type="species">glabra</tp:taxon-name-part></tp:taxon-name></italic> Steetz in Peters” Introducing African Plants – A Photo Guide – An interactive photo data-base and rapid identification tool for continental Africa. Taxon 63(5): 1159–1161.</p><p>C–D. Strohbach B (2014) “<italic><tp:taxon-name><tp:taxon-name-part taxon-name-part-type="genus">Vernonia</tp:taxon-name-part> <tp:taxon-name-part taxon-name-part-type="species">obionifolia</tp:taxon-name-part></tp:taxon-name></italic> O. Hoffm. (photo id: 16480 &amp; 16478)”. Jürgens N, Strohbach B, Schmiedel U, Rügheimer S, Erb E, Wesuls D, Schrenk J, Dreber N, Schmidt M, Mayer C, Zizka A, Horn P, Mills A, Etzold S, Schulz A, Beaumont J, Oncken I, Revermann R, Niesler I, Kwembeya E, Deckert J, Kuhlmann M, Reddig C, Miehlich G, Christiaan R, Finckh M, Kruger S, Coetzee M, Fortuin A, Ihlenfeldt H, Le Roux A, Erb P, Groengroeft A, Helme N (2014) Photo Guide to Plants of Southern African plants. BioCentre Klein Flottbek, Hamburg, Germany, <ext-link xmlns:xlink="http://www.w3.org/1999/xlink" xlink:type="simple" ext-link-type="uri" xlink:href="http://www.southernafricanplants.net">www.southernafricanplants.net</ext-link></p><p><bold>Figure <xref ref-type="fig" rid="F17">17</xref></bold>:</p><p>A–B. Taylor R (2014) “<tp:taxon-name><tp:taxon-name-part taxon-name-part-type="genus">Oocephala</tp:taxon-name-part> (<tp:taxon-name-part taxon-name-part-type="subgenus">Vernonia</tp:taxon-name-part>) <tp:taxon-name-part taxon-name-part-type="species">centaureoides</tp:taxon-name-part></tp:taxon-name> (photographs)”. iSpot, share nature. <ext-link xmlns:xlink="http://www.w3.org/1999/xlink" xlink:type="simple" ext-link-type="uri" xlink:href="http://www.ispotnature.org">http://www.ispotnature.org</ext-link> [date accessed: 23 December 2014]</p><p>C. Wursten BT (2007) “<italic><tp:taxon-name><tp:taxon-name-part taxon-name-part-type="genus">Vernonia</tp:taxon-name-part> <tp:taxon-name-part taxon-name-part-type="species">cinerascens</tp:taxon-name-part></tp:taxon-name></italic> Sch. Bip. (Record no: 22771)”. Hyde MA, Wursten BT, Ballings P, Coates Palgrave M (2014) Flora of Zimbabwe: species information: individual images. <ext-link xmlns:xlink="http://www.w3.org/1999/xlink" xlink:type="simple" ext-link-type="uri" xlink:href="http://www.zimbabweflora.co.zw">http://www.zimbabweflora.co.zw</ext-link> [date accessed: 16 December 2014]</p><p>D–E. Dreyer, A. (2015). “<italic><tp:taxon-name><tp:taxon-name-part taxon-name-part-type="genus">Vernonia</tp:taxon-name-part> <tp:taxon-name-part taxon-name-part-type="species">cinerascens</tp:taxon-name-part></tp:taxon-name></italic> Sch. Bip (Record no: 8879 &amp; 8878)“ Kyffhäuser. [online] <ext-link xmlns:xlink="http://www.w3.org/1999/xlink" xlink:type="simple" ext-link-type="uri" xlink:href="http://Kyffhauser.com">Kyffhauser.com</ext-link>. Available at: <ext-link xmlns:xlink="http://www.w3.org/1999/xlink" xlink:type="simple" ext-link-type="uri" xlink:href="http://www.kyffhauser.com">http://www.kyffhauser.com</ext-link> [date accessed: 5 Jan 2015]</p><p><bold>Figure <xref ref-type="fig" rid="F20">20</xref></bold>:</p><p>A–C. Warren, P.R. (2014) “<italic><tp:taxon-name><tp:taxon-name-part taxon-name-part-type="genus">Vernonia</tp:taxon-name-part> <tp:taxon-name-part taxon-name-part-type="species">fastigiata</tp:taxon-name-part></tp:taxon-name></italic> Oliv. &amp; Hiern”. iSpot, share nature. <ext-link xmlns:xlink="http://www.w3.org/1999/xlink" xlink:type="simple" ext-link-type="uri" xlink:href="http://www.ispotnature.org">http://www.ispotnature.org</ext-link>. [date accessed: 23 December 2014]</p><p>D–F. Wursten, B.T. (2014) “<italic><tp:taxon-name><tp:taxon-name-part taxon-name-part-type="genus">Polydora</tp:taxon-name-part> <tp:taxon-name-part taxon-name-part-type="species">poskeana</tp:taxon-name-part></tp:taxon-name></italic> (Vatke &amp; Hildebrandt) H. Rob. (Record no: 25475, 25476)”. Hyde MA, Wursten BT, Ballings P, Coates Palgrave M (2014) Flora of Zimbabwe: species information: individual images. <ext-link xmlns:xlink="http://www.w3.org/1999/xlink" xlink:type="simple" ext-link-type="uri" xlink:href="http://www.zimbabweflora.co.zw">http://www.zimbabweflora.co.zw</ext-link> [date accessed: 23 December 2014]</p><p><bold>Figure <xref ref-type="fig" rid="F23">23</xref></bold>:</p><p>A. Hankey A (2013) “<italic><tp:taxon-name><tp:taxon-name-part taxon-name-part-type="genus">Vernonia</tp:taxon-name-part> <tp:taxon-name-part taxon-name-part-type="species">galpinii</tp:taxon-name-part></tp:taxon-name></italic> Klatt”. iSpot, share nature. <ext-link xmlns:xlink="http://www.w3.org/1999/xlink" xlink:type="simple" ext-link-type="uri" xlink:href="http://www.ispotnature.org">http://www.ispotnature.org</ext-link>. [date accessed: 23 December 2014]</p><p>B–C. Blittersdorff R von (2008) “<italic><tp:taxon-name><tp:taxon-name-part taxon-name-part-type="genus">Vernonia</tp:taxon-name-part> <tp:taxon-name-part taxon-name-part-type="species">galpinii</tp:taxon-name-part></tp:taxon-name></italic> Klatt (photo ID: 24044, 24049)”. S. Dressler, Schmidt, M., Zizka, G., eds. (2014) African Plant, a photo guide. Forschungsinstitut Senskenberg, Frankfurt/Main, Germany. <ext-link xmlns:xlink="http://www.w3.org/1999/xlink" xlink:type="simple" ext-link-type="uri" xlink:href="http://www.africanplants.senckenberg.de">http://www.africanplants.senckenberg.de</ext-link>. [date accessed: 23 December 2014]</p><p>D–E Warren PR (2013) “<italic><tp:taxon-name><tp:taxon-name-part taxon-name-part-type="genus">Vernonia</tp:taxon-name-part> <tp:taxon-name-part taxon-name-part-type="species">thodei</tp:taxon-name-part></tp:taxon-name></italic>”. iSpot, share nature. <ext-link xmlns:xlink="http://www.w3.org/1999/xlink" xlink:type="simple" ext-link-type="uri" xlink:href="http://www.ispotnature.org">http://www.ispotnature.org</ext-link>. [date accessed: 23 December 2014]</p><!--PageBreak--><p>F–G. Wursten BT (2010) “<italic><tp:taxon-name><tp:taxon-name-part taxon-name-part-type="genus">Vernonia</tp:taxon-name-part> <tp:taxon-name-part taxon-name-part-type="species">petersii</tp:taxon-name-part></tp:taxon-name> Oliv. &amp; Hiern ex Oliv.</italic> (Record no: 40742, 40745)”. Hyde MA, Wursten BT, Ballings P, Coates Palgrave M (2014) Flora of Zimbabwe: species information: individual images. <ext-link xmlns:xlink="http://www.w3.org/1999/xlink" xlink:type="simple" ext-link-type="uri" xlink:href="http://www.zimbabweflora.co.zw">http://www.zimbabweflora.co.zw</ext-link> [date accessed: 16 December 2014]</p><p><bold>Figure <xref ref-type="fig" rid="F26">26</xref></bold></p><p>A. Wildeman E, Durand T (1898) “<italic><tp:taxon-name><tp:taxon-name-part taxon-name-part-type="genus">Vernonia</tp:taxon-name-part> <tp:taxon-name-part taxon-name-part-type="species">potamophila</tp:taxon-name-part></tp:taxon-name> Klatt</italic>” (drawn &amp; lithographed from nature by Ch. Cuisin) Illustrations de la flore du Congo 1: 35. PL XVIII</p></app><fig id="F1" position="float" orientation="portrait"><label>Figure 1.</label><caption><p>Photographs of <italic><tp:taxon-name><tp:taxon-name-part taxon-name-part-type="genus">Baccharoides</tp:taxon-name-part></tp:taxon-name></italic>, <italic><tp:taxon-name><tp:taxon-name-part taxon-name-part-type="genus">Bothriocline</tp:taxon-name-part></tp:taxon-name></italic>, and <italic><tp:taxon-name><tp:taxon-name-part taxon-name-part-type="genus">Vernonia</tp:taxon-name-part> <tp:taxon-name-part taxon-name-part-type="species">potamophila</tp:taxon-name-part></tp:taxon-name></italic>. <italic><tp:taxon-name><tp:taxon-name-part taxon-name-part-type="genus">Baccharoides</tp:taxon-name-part> <tp:taxon-name-part taxon-name-part-type="species">adoensis</tp:taxon-name-part></tp:taxon-name></italic> (Sch. Bip. ex Walp.) H. Rob. <bold>A</bold> Habit <bold>B</bold> Close up of flowering head: note that the corollas are narrowed near the apex and have an lengthened throat that is much longer than the short lobes and the involucral bracts have a differentiated margin that is often pale or reddish; <italic><tp:taxon-name><tp:taxon-name-part taxon-name-part-type="genus">Bothriocline</tp:taxon-name-part> <tp:taxon-name-part taxon-name-part-type="species">laxa</tp:taxon-name-part></tp:taxon-name></italic> N.E. Br. <bold>C</bold> Immature heads; <italic><tp:taxon-name><tp:taxon-name-part taxon-name-part-type="genus">Vernonia</tp:taxon-name-part> <tp:taxon-name-part taxon-name-part-type="species">potamophila</tp:taxon-name-part></tp:taxon-name></italic> Klatt. <bold>D</bold> Image of herbarium specimen (<named-content xmlns:xlink="http://www.w3.org/1999/xlink" content-type="dwc:institutional_code" xlink:type="simple">PRE</named-content>). See Appendix <xref ref-type="app" rid="App3">C</xref> for citation details.</p></caption><graphic xmlns:xlink="http://www.w3.org/1999/xlink" xlink:href="phytokeys-060-049-g001.jpg" position="float" orientation="portrait" xlink:type="simple" id="oo_77473.jpg"/></fig><fig id="F2" position="float" orientation="portrait"><label>Figure 2.</label><caption><p>Illustrations: <bold>A</bold> <italic><tp:taxon-name><tp:taxon-name-part taxon-name-part-type="genus">Baccharoides</tp:taxon-name-part> <tp:taxon-name-part taxon-name-part-type="species">adoensis</tp:taxon-name-part></tp:taxon-name></italic> (Sch. Bip. ex Walp.) H. Rob. <bold>B</bold> <italic><tp:taxon-name><tp:taxon-name-part taxon-name-part-type="genus">Bothriocline</tp:taxon-name-part> <tp:taxon-name-part taxon-name-part-type="species">aggregata</tp:taxon-name-part></tp:taxon-name></italic> Hutch., note: this taxon is not found in southern Africa <bold>C</bold> <italic><tp:taxon-name><tp:taxon-name-part taxon-name-part-type="genus">Ethulia</tp:taxon-name-part> <tp:taxon-name-part taxon-name-part-type="species">conyzoides</tp:taxon-name-part></tp:taxon-name></italic> L.f., note: lack of pappus; and <bold>D</bold> <italic><tp:taxon-name><tp:taxon-name-part taxon-name-part-type="genus">Gymnanthemum</tp:taxon-name-part> <tp:taxon-name-part taxon-name-part-type="species">koekemoerae</tp:taxon-name-part></tp:taxon-name></italic> H. Rob. &amp; V. Funk, note: broad involucral bracts without a high midrib. See Appendix <xref ref-type="app" rid="App3">C</xref> for citation details.</p></caption><graphic xmlns:xlink="http://www.w3.org/1999/xlink" xlink:href="phytokeys-060-049-g002.jpg" position="float" orientation="portrait" xlink:type="simple" id="oo_77474.jpg"/></fig><fig id="F5" position="float" orientation="portrait"><label>Figure 5.</label><caption><p>Photographs of <italic><tp:taxon-name><tp:taxon-name-part taxon-name-part-type="genus">Cyanthillium</tp:taxon-name-part> <tp:taxon-name-part taxon-name-part-type="species">cinereum</tp:taxon-name-part></tp:taxon-name></italic> (L.) H. Rob: <bold>A</bold> Inflorescence, <bold>B</bold> habit, <bold>C</bold> Close up of heads in fruit. See Appendix <xref ref-type="app" rid="App3">C</xref> for citation details.</p></caption><graphic xmlns:xlink="http://www.w3.org/1999/xlink" xlink:href="phytokeys-060-049-g005.jpg" position="float" orientation="portrait" xlink:type="simple" id="oo_77477.jpg"/></fig><fig id="F6" position="float" orientation="portrait"><label>Figure 6.</label><caption><p>Photographs of <italic><tp:taxon-name><tp:taxon-name-part taxon-name-part-type="genus">Distephanus</tp:taxon-name-part></tp:taxon-name></italic>: <bold>A–F</bold> <italic><tp:taxon-name><tp:taxon-name-part taxon-name-part-type="genus">Distephanus</tp:taxon-name-part> <tp:taxon-name-part taxon-name-part-type="species">divaricatus</tp:taxon-name-part></tp:taxon-name></italic> (Steetz) H. Rob. &amp; B.Kahn; <bold>G–H</bold> <italic><tp:taxon-name><tp:taxon-name-part taxon-name-part-type="genus">Distephanus</tp:taxon-name-part> <tp:taxon-name-part taxon-name-part-type="species">anisochaetoides</tp:taxon-name-part></tp:taxon-name></italic> (Sond.) H. Rob. &amp; B.Kahn. Note the variable flower color in <italic><tp:taxon-name><tp:taxon-name-part taxon-name-part-type="genus">Distephanus</tp:taxon-name-part> <tp:taxon-name-part taxon-name-part-type="species">divaricatus</tp:taxon-name-part></tp:taxon-name></italic>. Note: trinervate veination, lack of lavender corollas and presence of yellow and orange. See Appendix <xref ref-type="app" rid="App3">C</xref> for citation details.</p></caption><graphic xmlns:xlink="http://www.w3.org/1999/xlink" xlink:href="phytokeys-060-049-g006.jpg" position="float" orientation="portrait" xlink:type="simple" id="oo_77478.jpg"/></fig><fig id="F7" position="float" orientation="portrait"><label>Figure 7.</label><caption><p>Photographs of <italic><tp:taxon-name><tp:taxon-name-part taxon-name-part-type="genus">Erlangea</tp:taxon-name-part></tp:taxon-name></italic> and <italic><tp:taxon-name><tp:taxon-name-part taxon-name-part-type="genus">Ethulia</tp:taxon-name-part></tp:taxon-name></italic>: <bold>A–B</bold> <italic><tp:taxon-name><tp:taxon-name-part taxon-name-part-type="genus">Erlangea</tp:taxon-name-part> <tp:taxon-name-part taxon-name-part-type="species">misera</tp:taxon-name-part></tp:taxon-name></italic> S. Moore, and <bold>C–E</bold> <tp:taxon-name><tp:taxon-name-part taxon-name-part-type="genus">Ethulia</tp:taxon-name-part> <tp:taxon-name-part taxon-name-part-type="species">conyzoides</tp:taxon-name-part> <tp:taxon-name-part taxon-name-part-type="authority">L.f.</tp:taxon-name-part> <tp:taxon-name-part taxon-name-part-type="infraspecific-rank">subsp.</tp:taxon-name-part> <tp:taxon-name-part taxon-name-part-type="subspecies">conyzoides</tp:taxon-name-part></tp:taxon-name>, note: <italic><tp:taxon-name><tp:taxon-name-part taxon-name-part-type="genus">Ethulia</tp:taxon-name-part></tp:taxon-name></italic> has no capillary pappus. See Appendix <xref ref-type="app" rid="App3">C</xref> for citation details.</p></caption><graphic xmlns:xlink="http://www.w3.org/1999/xlink" xlink:href="phytokeys-060-049-g007.jpg" position="float" orientation="portrait" xlink:type="simple" id="oo_77479.jpg"/></fig><fig id="F9" position="float" orientation="portrait"><label>Figure 9.</label><caption><p>Photographs of <italic><tp:taxon-name><tp:taxon-name-part taxon-name-part-type="genus">Gymnanthemum</tp:taxon-name-part></tp:taxon-name></italic>: <bold>A</bold> <italic><tp:taxon-name><tp:taxon-name-part taxon-name-part-type="genus">Gymnanthemum</tp:taxon-name-part> <tp:taxon-name-part taxon-name-part-type="species">corymbosum</tp:taxon-name-part></tp:taxon-name></italic> (Thunb.) H. Rob. <bold>B–D</bold> <italic><tp:taxon-name><tp:taxon-name-part taxon-name-part-type="genus">Gymnanthemum</tp:taxon-name-part> <tp:taxon-name-part taxon-name-part-type="species">capense</tp:taxon-name-part></tp:taxon-name></italic> (A. Spreng.) J. C. Manning &amp; N. Swelankomo. See Appendix <xref ref-type="app" rid="App3">C</xref> for citation details.</p></caption><graphic xmlns:xlink="http://www.w3.org/1999/xlink" xlink:href="phytokeys-060-049-g009.jpg" position="float" orientation="portrait" xlink:type="simple" id="oo_77481.jpg"/></fig><fig id="F11" position="float" orientation="portrait"><label>Figure 11.</label><caption><p>Photographs of <italic><tp:taxon-name><tp:taxon-name-part taxon-name-part-type="genus">Hilliardiella</tp:taxon-name-part></tp:taxon-name></italic>. <bold>A–B</bold> <italic><tp:taxon-name><tp:taxon-name-part taxon-name-part-type="genus">Hilliardiella</tp:taxon-name-part> <tp:taxon-name-part taxon-name-part-type="species">aristata</tp:taxon-name-part></tp:taxon-name></italic> (DC.) H. Rob. <bold>C–D</bold> <italic><tp:taxon-name><tp:taxon-name-part taxon-name-part-type="genus">Hilliardiella</tp:taxon-name-part> <tp:taxon-name-part taxon-name-part-type="species">flanaganii</tp:taxon-name-part></tp:taxon-name></italic> (E. Phillips) H. Rob. See Appendix <xref ref-type="app" rid="App3">C</xref> for citation details.</p></caption><graphic xmlns:xlink="http://www.w3.org/1999/xlink" xlink:href="phytokeys-060-049-g011.jpg" position="float" orientation="portrait" xlink:type="simple" id="oo_77483.jpg"/></fig><fig id="F12" position="float" orientation="portrait"><label>Figure 12.</label><caption><p>Photographs of <italic><tp:taxon-name><tp:taxon-name-part taxon-name-part-type="genus">Hilliardiella</tp:taxon-name-part> <tp:taxon-name-part taxon-name-part-type="species">oligocephala</tp:taxon-name-part></tp:taxon-name></italic> (DC.) H. Rob.: <bold>A</bold> Habit <bold>B</bold> Close up of head <bold>C</bold> Characteristic leaf <bold>D</bold> heads in fruit. Note: discolorous leaves are characteristic of some but not all species of <italic><tp:taxon-name><tp:taxon-name-part taxon-name-part-type="genus">Hilliardiella</tp:taxon-name-part></tp:taxon-name></italic>. See Appendix <xref ref-type="app" rid="App3">C</xref> for citation details.</p></caption><graphic xmlns:xlink="http://www.w3.org/1999/xlink" xlink:href="phytokeys-060-049-g012.jpg" position="float" orientation="portrait" xlink:type="simple" id="oo_77484.jpg"/></fig><fig id="F13" position="float" orientation="portrait"><label>Figure 13.</label><caption><p>Illustrations <italic><tp:taxon-name><tp:taxon-name-part taxon-name-part-type="genus">Hilliardiella</tp:taxon-name-part></tp:taxon-name></italic>, <italic><tp:taxon-name><tp:taxon-name-part taxon-name-part-type="genus">Linzia</tp:taxon-name-part></tp:taxon-name></italic>, <italic><tp:taxon-name><tp:taxon-name-part taxon-name-part-type="genus">Parapolydora</tp:taxon-name-part></tp:taxon-name></italic>, and <italic><tp:taxon-name><tp:taxon-name-part taxon-name-part-type="genus">Vernonella</tp:taxon-name-part></tp:taxon-name></italic>: <bold>A</bold> <italic><tp:taxon-name><tp:taxon-name-part taxon-name-part-type="genus">Hilliardiella</tp:taxon-name-part> <tp:taxon-name-part taxon-name-part-type="species">capensis</tp:taxon-name-part></tp:taxon-name></italic> (Houtt.) H. Rob., Skvarla &amp; V.A. Funk <bold>B</bold> <italic><tp:taxon-name><tp:taxon-name-part taxon-name-part-type="genus">Linzia</tp:taxon-name-part> <tp:taxon-name-part taxon-name-part-type="species">glabra</tp:taxon-name-part></tp:taxon-name></italic> Steetz in Peters, note: characteristic teeth on involucral bracts <bold>C</bold> <italic><tp:taxon-name><tp:taxon-name-part taxon-name-part-type="genus">Parapolydora</tp:taxon-name-part> <tp:taxon-name-part taxon-name-part-type="species">gerrardii</tp:taxon-name-part></tp:taxon-name></italic> (Harv.) H. Rob <bold>D</bold> <italic><tp:taxon-name><tp:taxon-name-part taxon-name-part-type="genus">Vernonella</tp:taxon-name-part> <tp:taxon-name-part taxon-name-part-type="species">africana</tp:taxon-name-part></tp:taxon-name></italic> Sond. See Appendix <xref ref-type="app" rid="App3">C</xref> for citation details.</p></caption><graphic xmlns:xlink="http://www.w3.org/1999/xlink" xlink:href="phytokeys-060-049-g013.jpg" position="float" orientation="portrait" xlink:type="simple" id="oo_77485.jpg"/></fig><fig id="F15" position="float" orientation="portrait"><label>Figure 15.</label><caption><p>Photographs of <italic><tp:taxon-name><tp:taxon-name-part taxon-name-part-type="genus">Linzia</tp:taxon-name-part></tp:taxon-name></italic> and <italic><tp:taxon-name><tp:taxon-name-part taxon-name-part-type="genus">Namibithamnus</tp:taxon-name-part></tp:taxon-name></italic>: <bold>A–B</bold> <tp:taxon-name><tp:taxon-name-part taxon-name-part-type="genus">Linzia</tp:taxon-name-part> <tp:taxon-name-part taxon-name-part-type="species">glabra</tp:taxon-name-part></tp:taxon-name> Steetz in Peters, note that the flowers bloom in two groups with the outer ones blooming first (light colored in 15B) followed by the innermost ones (dark purple in 15B) <bold>C–D</bold> <italic><tp:taxon-name><tp:taxon-name-part taxon-name-part-type="genus">Namibithamnus</tp:taxon-name-part> <tp:taxon-name-part taxon-name-part-type="species">obionifolius</tp:taxon-name-part></tp:taxon-name></italic> (O. Hoffm.) H. Rob. See Appendix <xref ref-type="app" rid="App3">C</xref> for citation details.</p></caption><graphic xmlns:xlink="http://www.w3.org/1999/xlink" xlink:href="phytokeys-060-049-g015.jpg" position="float" orientation="portrait" xlink:type="simple" id="oo_77487.jpg"/></fig><fig id="F20" position="float" orientation="portrait"><label>Figure 20.</label><caption><p>Photographs of <italic><tp:taxon-name><tp:taxon-name-part taxon-name-part-type="genus">Parapolydora</tp:taxon-name-part></tp:taxon-name></italic> and <italic><tp:taxon-name><tp:taxon-name-part taxon-name-part-type="genus">Polydora</tp:taxon-name-part></tp:taxon-name></italic>: <bold>A–C</bold> <italic><tp:taxon-name><tp:taxon-name-part taxon-name-part-type="genus">Parapolydora</tp:taxon-name-part> <tp:taxon-name-part taxon-name-part-type="species">fastigiata</tp:taxon-name-part></tp:taxon-name></italic> (Oliv. &amp; Hiern in Oliv.) H. Rob. <bold>D–F</bold> <italic><tp:taxon-name><tp:taxon-name-part taxon-name-part-type="genus">Polydora</tp:taxon-name-part> <tp:taxon-name-part taxon-name-part-type="species">poskeana</tp:taxon-name-part></tp:taxon-name></italic> (Vatke &amp; Hildebrandt) H. Rob. See Appendix <xref ref-type="app" rid="App3">C</xref> for citation details.</p></caption><graphic xmlns:xlink="http://www.w3.org/1999/xlink" xlink:href="phytokeys-060-049-g020.jpg" position="float" orientation="portrait" xlink:type="simple" id="oo_77492.jpg"/></fig><fig id="F23" position="float" orientation="portrait"><label>Figure 23.</label><caption><p>Photographs of <italic><tp:taxon-name><tp:taxon-name-part taxon-name-part-type="genus">Pseudopegolettia</tp:taxon-name-part></tp:taxon-name></italic> and <italic><tp:taxon-name><tp:taxon-name-part taxon-name-part-type="genus">Vernoniastrum</tp:taxon-name-part></tp:taxon-name></italic>: <bold>A–C</bold> <italic><tp:taxon-name><tp:taxon-name-part taxon-name-part-type="genus">Pseudopegolettia</tp:taxon-name-part> <tp:taxon-name-part taxon-name-part-type="species">tenella</tp:taxon-name-part></tp:taxon-name></italic> (DC.) H. Rob., <bold>D–E</bold> <italic><tp:taxon-name><tp:taxon-name-part taxon-name-part-type="genus">Pseudopegolettia</tp:taxon-name-part> <tp:taxon-name-part taxon-name-part-type="species">thodei</tp:taxon-name-part></tp:taxon-name></italic> (Phillips) H. Rob., Skvarla &amp; V.A. Funk, note: images show the leafy stem of <italic><tp:taxon-name><tp:taxon-name-part taxon-name-part-type="genus">Pseudopegolettia</tp:taxon-name-part> <tp:taxon-name-part taxon-name-part-type="species">tenella</tp:taxon-name-part></tp:taxon-name></italic> and the succulent basal leaves of <italic><tp:taxon-name><tp:taxon-name-part taxon-name-part-type="genus">Pseudopegolettia</tp:taxon-name-part> <tp:taxon-name-part taxon-name-part-type="species">thodei</tp:taxon-name-part></tp:taxon-name></italic>; <bold>F–G</bold> <italic><tp:taxon-name><tp:taxon-name-part taxon-name-part-type="genus">Vernoniastrum</tp:taxon-name-part> <tp:taxon-name-part taxon-name-part-type="species">latifolium</tp:taxon-name-part></tp:taxon-name></italic> (Steetz in Peters) H. Rob.. See Appendix <xref ref-type="app" rid="App3">C</xref> for citation details.</p></caption><graphic xmlns:xlink="http://www.w3.org/1999/xlink" xlink:href="phytokeys-060-049-g023.jpg" position="float" orientation="portrait" xlink:type="simple" id="oo_77495.jpg"/></fig><fig id="F26" position="float" orientation="portrait"><label>Figure 26.</label><caption><p>Illustration of <italic><tp:taxon-name><tp:taxon-name-part taxon-name-part-type="genus">Vernonia</tp:taxon-name-part> <tp:taxon-name-part taxon-name-part-type="species">potamaphylla</tp:taxon-name-part></tp:taxon-name></italic> Klatt. See Appendix <xref ref-type="app" rid="App3">C</xref> for citation details. <bold>1</bold> Habit showing pinnate leaf veination <bold>2</bold> Involucral bracts showing keel and dark line <bold>3</bold> Floret with immature achene <bold>4</bold> Corolla opened longitudinally <bold>5</bold> Anthers <bold>6</bold> Style <bold>7</bold> Achene with pappus <bold>8</bold> Enlarged pappus bristle.</p></caption><graphic xmlns:xlink="http://www.w3.org/1999/xlink" xlink:href="phytokeys-060-049-g026.jpg" position="float" orientation="portrait" xlink:type="simple" id="oo_77498.jpg"/></fig></tp:treatment-sec><ref-list><ref id="B50"><mixed-citation xmlns:xlink="http://www.w3.org/1999/xlink" xlink:type="simple">
          <person-group><name name-style="western"><surname>Robinson</surname><given-names>H</given-names></name><name name-style="western"><surname>Skvarla</surname><given-names>JJ</given-names></name></person-group> (<year>2014</year>) <article-title>Pantoporate pollen in the <tp:taxon-name><tp:taxon-name-part taxon-name-part-type="family">Asteraceae</tp:taxon-name-part></tp:taxon-name> (<tp:taxon-name><tp:taxon-name-part taxon-name-part-type="tribe">Vernonieae</tp:taxon-name-part></tp:taxon-name>).</article-title> <source>Phytokeys</source> <volume>38</volume>: <fpage>1</fpage>–<lpage>13</lpage>. doi: <ext-link xlink:type="simple" ext-link-type="doi" xlink:href="10.3897/phytokeys.38.7495">10.3897/phytokeys.38.7495</ext-link></mixed-citation></ref><ref id="B5"><mixed-citation xmlns:xlink="http://www.w3.org/1999/xlink" xlink:type="simple">
          <person-group><name name-style="western"><surname>Bohlmann</surname><given-names>F</given-names></name><name name-style="western"><surname>Jakupovic</surname><given-names>J</given-names></name></person-group> (<year>1990</year>) <article-title>Progress in the chemistry of the <tp:taxon-name><tp:taxon-name-part taxon-name-part-type="tribe">Vernonieae</tp:taxon-name-part></tp:taxon-name> (<tp:taxon-name><tp:taxon-name-part taxon-name-part-type="family">Compositae</tp:taxon-name-part></tp:taxon-name>).</article-title> <source>Plant Systematics and Evolution</source> <supplement>Suppl.</supplement> <volume>4</volume>: <fpage>3</fpage>–<lpage>43</lpage>. doi: <ext-link xlink:type="simple" ext-link-type="doi" xlink:href="10.1007/978-3-7091-6928-5_2">10.1007/978-3-7091-6928-5_2</ext-link></mixed-citation></ref></ref-list></tp:taxon-treatment>
