# Supplementary material for: Vernonieae (Asteraceae) of southern Africa: A generic disposition of the species and a study of their pollen
Source: PhytoKeys. 2016 Feb 11;(60):49–126. doi: 10.3897/phytokeys.60.6734 (PMC4816990; doi:10.3897/phytokeys.60.6734)
Supplement: XML Treatment for Pseudopegolettia thodei [file phytokeys.60.6734-treatment63.xml]

<!DOCTYPE tp:taxon-treatment
  PUBLIC "-//TaxonX//DTD Taxonomic Treatment Publishing DTD v0 20100105//EN" "tax-treatment-NSO.dtd">
<tp:taxon-treatment xmlns:tp="http://www.plazi.org/taxpub"><tp:treatment-meta><kwd-group><label>Taxon classification</label><kwd><named-content content-type="kingdom">Plantae</named-content></kwd><kwd><named-content content-type="order">Asterales</named-content></kwd><kwd><named-content content-type="family">Asteraceae</named-content></kwd></kwd-group><mixed-citation publication-type="journal"><person-group><name><surname>Robinson</surname><given-names>Harold</given-names></name><name><surname>Skvarla</surname><given-names>John J.</given-names></name><name><surname>Funk</surname><given-names>Vicki A.</given-names></name></person-group><article-title>
          <tp:taxon-name><tp:taxon-name-part taxon-name-part-type="tribe">Vernonieae</tp:taxon-name-part></tp:taxon-name> (<tp:taxon-name><tp:taxon-name-part taxon-name-part-type="family">Asteraceae</tp:taxon-name-part></tp:taxon-name>) of southern Africa: A generic disposition of the species and a study of their pollen</article-title><source>PhytoKeys</source><day>11</day><month>2</month><year>2016</year><volume>2016</volume><issue>60</issue><fpage>49</fpage><lpage>126</lpage><pub-id pub-id-type="doi">10.3897/phytokeys.60.6734</pub-id></mixed-citation></tp:treatment-meta><tp:nomenclature><tp:taxon-name>
              <tp:taxon-name-part taxon-name-part-type="genus">Pseudopegolettia</tp:taxon-name-part>
              <tp:taxon-name-part taxon-name-part-type="species">thodei</tp:taxon-name-part>
              <object-id xmlns:xlink="http://www.w3.org/1999/xlink" content-type="ipni" xlink:type="simple">urn:lsid:ipni.org:names:77152900-1</object-id>
            </tp:taxon-name><tp:taxon-authority>(Phillips) H. Rob., Skvarla &amp; V.A. Funk</tp:taxon-authority><tp:taxon-status xmlns:xlink="http://www.w3.org/1999/xlink" xlink:type="simple">comb. nov.</tp:taxon-status><tp:nomenclature-citation-list><tp:nomenclature-citation><tp:taxon-name><tp:taxon-name-part taxon-name-part-type="genus">Vernonia</tp:taxon-name-part> <tp:taxon-name-part taxon-name-part-type="species">collina</tp:taxon-name-part></tp:taxon-name><comment> Schlechter, J. Bot. 1898. 374. 1898, <italic>nom. illeg</italic>., non <italic><tp:taxon-name><tp:taxon-name-part taxon-name-part-type="genus">Vernonia</tp:taxon-name-part> <tp:taxon-name-part taxon-name-part-type="species">collina</tp:taxon-name-part></tp:taxon-name></italic> Gardn. 1846.</comment></tp:nomenclature-citation><tp:nomenclature-citation><tp:taxon-name><tp:taxon-name-part taxon-name-part-type="genus">Vernonia</tp:taxon-name-part> <tp:taxon-name-part taxon-name-part-type="species">thodei</tp:taxon-name-part></tp:taxon-name><comment> Phillips, J. Bot., Lond. 74: 205. 1936, based on <italic><tp:taxon-name><tp:taxon-name-part taxon-name-part-type="genus">Vernonia</tp:taxon-name-part> <tp:taxon-name-part taxon-name-part-type="species">collina</tp:taxon-name-part></tp:taxon-name></italic> Schlechter.</comment></tp:nomenclature-citation></tp:nomenclature-citation-list></tp:nomenclature><tp:treatment-sec sec-type="Distribution"><title>Distribution.</title><p>Zambia, Transvaal (<xref ref-type="bibr" rid="B51">Smith 1971</xref>).</p></tp:treatment-sec><tp:treatment-sec sec-type="Note"><title>Note.</title><p>The specimen cited by <xref ref-type="bibr" rid="B51">Smith (1971)</xref> as <italic><tp:taxon-name><tp:taxon-name-part taxon-name-part-type="genus">Vernonia</tp:taxon-name-part> <tp:taxon-name-part taxon-name-part-type="species">nyassae</tp:taxon-name-part></tp:taxon-name></italic> Oliv. from Transvaal, is <italic><tp:taxon-name><tp:taxon-name-part taxon-name-part-type="genus">Pseudopegolettia</tp:taxon-name-part> <tp:taxon-name-part taxon-name-part-type="species">thodei</tp:taxon-name-part></tp:taxon-name></italic>. The two species have generally similar habits, but they are totally different entities with basically different pollen.</p><p>It is evident from the description that <italic><tp:taxon-name><tp:taxon-name-part taxon-name-part-type="genus">Vernonia</tp:taxon-name-part> <tp:taxon-name-part taxon-name-part-type="species">collina</tp:taxon-name-part></tp:taxon-name></italic> of Klatt, based on a Schlechter collection, is not the same as the <italic><tp:taxon-name><tp:taxon-name-part taxon-name-part-type="genus">Vernonia</tp:taxon-name-part> <tp:taxon-name-part taxon-name-part-type="species">collina</tp:taxon-name-part></tp:taxon-name></italic> of Schlechter. See under unplaced species.</p><!--PageBreak--></tp:treatment-sec><ref-list><ref id="B51"><mixed-citation xmlns:xlink="http://www.w3.org/1999/xlink" xlink:type="simple">
          <person-group><name name-style="western"><surname>Smith</surname><given-names>CE</given-names></name></person-group> (<year>1971</year>) <article-title>Observations on Stengelioid species of <italic><tp:taxon-name><tp:taxon-name-part taxon-name-part-type="genus">Vernonia</tp:taxon-name-part></tp:taxon-name></italic>.</article-title> <source>Agriculture Handbook</source> <issue>No 396</issue>. <publisher-name>Agricultural Research Service</publisher-name>, <publisher-loc>USDA</publisher-loc>, <size units="page">i-iv, 1–87</size>.</mixed-citation></ref></ref-list></tp:taxon-treatment>
