# Supplementary material for: Vernonieae (Asteraceae) of southern Africa: A generic disposition of the species and a study of their pollen
Source: PhytoKeys. 2016 Feb 11;(60):49–126. doi: 10.3897/phytokeys.60.6734 (PMC4816990; doi:10.3897/phytokeys.60.6734)
Supplement: XML Treatment for Vernonella [file phytokeys.60.6734-treatment68.xml]

<!DOCTYPE tp:taxon-treatment
  PUBLIC "-//TaxonX//DTD Taxonomic Treatment Publishing DTD v0 20100105//EN" "tax-treatment-NSO.dtd">
<tp:taxon-treatment xmlns:tp="http://www.plazi.org/taxpub"><tp:treatment-meta><kwd-group><label>Taxon classification</label><kwd><named-content content-type="kingdom">Plantae</named-content></kwd><kwd><named-content content-type="order">Asterales</named-content></kwd><kwd><named-content content-type="family">Asteraceae</named-content></kwd></kwd-group><mixed-citation publication-type="journal"><person-group><name><surname>Robinson</surname><given-names>Harold</given-names></name><name><surname>Skvarla</surname><given-names>John J.</given-names></name><name><surname>Funk</surname><given-names>Vicki A.</given-names></name></person-group><article-title>
          <tp:taxon-name><tp:taxon-name-part taxon-name-part-type="tribe">Vernonieae</tp:taxon-name-part></tp:taxon-name> (<tp:taxon-name><tp:taxon-name-part taxon-name-part-type="family">Asteraceae</tp:taxon-name-part></tp:taxon-name>) of southern Africa: A generic disposition of the species and a study of their pollen</article-title><source>PhytoKeys</source><day>11</day><month>2</month><year>2016</year><volume>2016</volume><issue>60</issue><fpage>49</fpage><lpage>126</lpage><pub-id pub-id-type="doi">10.3897/phytokeys.60.6734</pub-id></mixed-citation></tp:treatment-meta><tp:nomenclature><tp:taxon-name>
              <tp:taxon-name-part taxon-name-part-type="genus">Vernonella</tp:taxon-name-part>
            </tp:taxon-name><tp:taxon-authority>Sond., 1850</tp:taxon-authority><xref ref-type="fig" rid="F13">Figures 13 D</xref><xref ref-type="fig" rid="F25">; 25 A–I</xref><tp:nomenclature-citation-list><tp:nomenclature-citation><tp:taxon-name><tp:taxon-name-part taxon-name-part-type="genus">Vernonella</tp:taxon-name-part></tp:taxon-name><comment> Sond., Linnaea 23: 62. 1850. – Type: <italic><tp:taxon-name><tp:taxon-name-part taxon-name-part-type="genus">Vernonella</tp:taxon-name-part> <tp:taxon-name-part taxon-name-part-type="species">africana</tp:taxon-name-part></tp:taxon-name></italic> Sond.</comment></tp:nomenclature-citation></tp:nomenclature-citation-list></tp:nomenclature><tp:treatment-sec sec-type="Resources"><title>Resources.</title><p>Species reviewed by <xref ref-type="bibr" rid="B51">Smith (1971)</xref> and <xref ref-type="bibr" rid="B48">Robinson and Skvarla (2010a)</xref>.</p></tp:treatment-sec><tp:treatment-sec sec-type="Descriptions"><title>Descriptions.</title><p>Annual or perennial herbs, with leaves rosulate or on leafy stems, basal rosettes often withered at anthesis, bases of plants erect, with or without a dense basal cloak of hairs. Hairs simple or lacking on stems. Inflorescences monocephalic, laxly cymose or densely corymbiform, with short to very elongate peduncles. Heads broadly campanulate; involucres 3–6-seriate, bracts broadly to narrowly oblong, gradate with basal bracts often more lanceolate, tips of inner bracts often obtuse to rounded or apiculate, distally and marginally rather scarious, often purplish. Florets 10–50 or more in a head; corollas purple, with long slender basal tube, throat short, not noticeably broadened at base, lobes linear, usually contorted with age, bearing glands, simple hairs, or L-shaped to T-shaped hairs; anther thecae calcarate and blunt at base, without tails; apical appendage oblong-ovate, with thin cell walls; style base with annulus of thickened, quadrate cells; sweeping hairs slender with sharp, narrow tips. Achenes with ca. 10 ribs, setulose on ribs, setulae with paired cells separated in distal third or less, with numerous idioblasts on surfaces between ribs; raphids in achene wall narrowly elongate. Chromosome number n = 9 (<xref ref-type="bibr" rid="B22">Jones 1982</xref>).</p><!--PageBreak--><p>Pollen ca. 30–40 μm in diameter when dry, tricolporate with short or truncated colpi, sharply echinate with elongate spines, sublophate with large irregularly shaped lacunae, perforated tectum continuous in lacunae (Fig. <xref ref-type="fig" rid="F25">25 A–C</xref>).</p><p>Notable secondary metabolites include sesquiterpene lactones (elemanolides and eudesmanolides).</p><p>The genus <italic><tp:taxon-name><tp:taxon-name-part taxon-name-part-type="genus">Vernonella</tp:taxon-name-part></tp:taxon-name></italic> is most notable for its often solitary heads, simple vegetative hairs, the comparatively limited differentiation of the involucral bracts, unexpanded corolla throats, and the comparatively small sublophate rather than lophate pollen with uniquely truncated colpi. On the basis of the examination of the type species, the detailed studies of <xref ref-type="bibr" rid="B51">Smith (1971)</xref>, and reviews of literature, eleven species are recognized in the genus. The genus is restricted to Africa and is distributed from Cameroon and Sudan in the north southward to Natal in South Africa.</p></tp:treatment-sec><tp:treatment-sec><!--Section generated to contain objects referenced in tp:taxon-treatment.--><fig id="F13" position="float" orientation="portrait"><label>Figure 13.</label><caption><p>Illustrations <italic><tp:taxon-name><tp:taxon-name-part taxon-name-part-type="genus">Hilliardiella</tp:taxon-name-part></tp:taxon-name></italic>, <italic><tp:taxon-name><tp:taxon-name-part taxon-name-part-type="genus">Linzia</tp:taxon-name-part></tp:taxon-name></italic>, <italic><tp:taxon-name><tp:taxon-name-part taxon-name-part-type="genus">Parapolydora</tp:taxon-name-part></tp:taxon-name></italic>, and <italic><tp:taxon-name><tp:taxon-name-part taxon-name-part-type="genus">Vernonella</tp:taxon-name-part></tp:taxon-name></italic>: <bold>A</bold> <italic><tp:taxon-name><tp:taxon-name-part taxon-name-part-type="genus">Hilliardiella</tp:taxon-name-part> <tp:taxon-name-part taxon-name-part-type="species">capensis</tp:taxon-name-part></tp:taxon-name></italic> (Houtt.) H. Rob., Skvarla &amp; V.A. Funk <bold>B</bold> <italic><tp:taxon-name><tp:taxon-name-part taxon-name-part-type="genus">Linzia</tp:taxon-name-part> <tp:taxon-name-part taxon-name-part-type="species">glabra</tp:taxon-name-part></tp:taxon-name></italic> Steetz in Peters, note: characteristic teeth on involucral bracts <bold>C</bold> <italic><tp:taxon-name><tp:taxon-name-part taxon-name-part-type="genus">Parapolydora</tp:taxon-name-part> <tp:taxon-name-part taxon-name-part-type="species">gerrardii</tp:taxon-name-part></tp:taxon-name></italic> (Harv.) H. Rob <bold>D</bold> <italic><tp:taxon-name><tp:taxon-name-part taxon-name-part-type="genus">Vernonella</tp:taxon-name-part> <tp:taxon-name-part taxon-name-part-type="species">africana</tp:taxon-name-part></tp:taxon-name></italic> Sond. See Appendix <xref ref-type="app" rid="App3">C</xref> for citation details.</p></caption><graphic xmlns:xlink="http://www.w3.org/1999/xlink" xlink:href="phytokeys-060-049-g013.jpg" position="float" orientation="portrait" xlink:type="simple" id="oo_77485.jpg"/></fig><app id="App3"><title>Appendix C: Sources for photographs, illustrations, and websites [Plant names are as they were found on the image and may not reflect current taxonomy]</title><p><bold>Figure <xref ref-type="fig" rid="F1">1</xref></bold>:</p><p>A. Blittersdorff R von (2009) “<italic><tp:taxon-name><tp:taxon-name-part taxon-name-part-type="genus">Vernonia</tp:taxon-name-part> <tp:taxon-name-part taxon-name-part-type="species">adoensis</tp:taxon-name-part></tp:taxon-name></italic> Sch. Bip. ex Walp. (photo ID: 23949)”. S. Dressler S, Schmidt M, Zizka G, eds. (2014) African Plants, a photo guide. Forschungsinstitut Senskenberg, Frankfurt/Main, Germany. <ext-link xmlns:xlink="http://www.w3.org/1999/xlink" xlink:type="simple" ext-link-type="uri" xlink:href="http://www.africanplants.senckenberg.de">http://www.africanplants.senckenberg.de</ext-link> [date accessed: 23 December 2014]</p><p>B. Hyde M (2014) “<italic><tp:taxon-name><tp:taxon-name-part taxon-name-part-type="genus">Vernonia</tp:taxon-name-part> <tp:taxon-name-part taxon-name-part-type="species">adoensis</tp:taxon-name-part></tp:taxon-name></italic> Sch. Bip. ex Walp. (Record no: 58514)”. Hyde MA, Wursten BT, Ballings P, Coates Palgrave M (2014) Flora of Zimbabwe: species information: individual images. <ext-link xmlns:xlink="http://www.w3.org/1999/xlink" xlink:type="simple" ext-link-type="uri" xlink:href="http://www.zimbabweflora.co.zw">http://www.zimbabweflora.co.zw</ext-link> [date accessed: 23 December 2014]</p><p>C. Hyde M (2014) “ <italic><tp:taxon-name><tp:taxon-name-part taxon-name-part-type="genus">Bothriocline</tp:taxon-name-part> <tp:taxon-name-part taxon-name-part-type="species">laxa</tp:taxon-name-part></tp:taxon-name></italic> N.E. Br. (Record no: 158050)”. Hyde MA, Wursten BT, Ballings P, Coates Palgrave M (2014) Flora of Zimbabwe: species information: individual images. <ext-link xmlns:xlink="http://www.w3.org/1999/xlink" xlink:type="simple" ext-link-type="uri" xlink:href="http://www.zimbabweflora.co.zw">http://www.zimbabweflora.co.zw</ext-link> [date accessed: 23 December 2014]</p><p>D. <italic><tp:taxon-name><tp:taxon-name-part taxon-name-part-type="genus">Vernonia</tp:taxon-name-part> <tp:taxon-name-part taxon-name-part-type="species">potamophila</tp:taxon-name-part></tp:taxon-name> Klatt</italic> [Image of specimen from <named-content xmlns:xlink="http://www.w3.org/1999/xlink" content-type="dwc:institutional_code" xlink:type="simple">PRE</named-content>]</p><p><bold>Figure <xref ref-type="fig" rid="F2">2</xref></bold>:</p><p>A. Smith CE, Jr (1971) ”<tp:taxon-name><tp:taxon-name-part taxon-name-part-type="genus">Vernonia</tp:taxon-name-part> <tp:taxon-name-part taxon-name-part-type="species">adoensis</tp:taxon-name-part></tp:taxon-name> Sch. Bip. Ex Walp., illustrated by Hughes RO”) Observations on stengelioid species of <tp:taxon-name><tp:taxon-name-part taxon-name-part-type="genus">Vernonia</tp:taxon-name-part></tp:taxon-name>. <named-content xmlns:xlink="http://www.w3.org/1999/xlink" content-type="dwc:institutional_code" xlink:type="simple">USDA</named-content> (ed.), Agriculture Handbook No. 396, Washington DC, United States Department of Agriculture. 87 Pp.</p><p>B. Prain D (1918) “<tp:taxon-name><tp:taxon-name-part taxon-name-part-type="genus">Erlangea</tp:taxon-name-part> <tp:taxon-name-part taxon-name-part-type="species">aggregata</tp:taxon-name-part></tp:taxon-name> Hutch., illustration no 8755 by Smith M” Curtis’s Botanical Magazine 144 [ser. 4, vol. 14]: t. 8269</p><p>C. Anonymous (1832). “<italic><tp:taxon-name><tp:taxon-name-part taxon-name-part-type="genus">Ethulia</tp:taxon-name-part> <tp:taxon-name-part taxon-name-part-type="species">conyzoides</tp:taxon-name-part></tp:taxon-name></italic> L.f., illustrated by M. Hart” Botanical Register, vol. 9 t. 698.</p><p>D. Robinson H, Funk VA (2014) <tp:taxon-name><tp:taxon-name-part taxon-name-part-type="genus">Gymnanthemum</tp:taxon-name-part> <tp:taxon-name-part taxon-name-part-type="species">koekemoerae</tp:taxon-name-part></tp:taxon-name> H.Rob &amp; V.A. Funk, illustrated by A. Tangerini. PhytoKeys: 36: 61.</p><p><bold>Figure <xref ref-type="fig" rid="F5">5</xref></bold>:</p><p>A–C. LeBourgeois T (2008) “<tp:taxon-name><tp:taxon-name-part taxon-name-part-type="genus">Cyanthillium</tp:taxon-name-part> <tp:taxon-name-part taxon-name-part-type="species">cinereum</tp:taxon-name-part></tp:taxon-name> (L.) H. Rob.” Pl@ntNet Web: <ext-link xmlns:xlink="http://www.w3.org/1999/xlink" xlink:type="simple" ext-link-type="uri" xlink:href="http://www.plantnet-project.org/">http://www.plantnet-project.org/</ext-link> [date accessed: 23 Dec 2014]</p><p><bold>Figure <xref ref-type="fig" rid="F6">6</xref></bold>:</p><p>A–C. Wursten BT (2014) “<italic><tp:taxon-name><tp:taxon-name-part taxon-name-part-type="genus">Distephanus</tp:taxon-name-part> <tp:taxon-name-part taxon-name-part-type="species">divaricatus</tp:taxon-name-part></tp:taxon-name></italic> (Steetz) H. Rob. &amp; B. Kahn. (Record no: 60279, 60281, 60282)”. Hyde MA, Wursten BT, Ballings P, Coates Palgrave M (2014) Flora of Zimbabwe: species information: individual images. <ext-link xmlns:xlink="http://www.w3.org/1999/xlink" xlink:type="simple" ext-link-type="uri" xlink:href="http://www.zimbabweflora.co.zw">http://www.zimbabweflora.co.zw</ext-link> [date accessed: 16 December 2014]</p><!--PageBreak--><p>D. Creative Commons - Attribution Non-Commercial Share-Alike. <italic><tp:taxon-name><tp:taxon-name-part taxon-name-part-type="genus">Distephanus</tp:taxon-name-part> <tp:taxon-name-part taxon-name-part-type="species">divericatus</tp:taxon-name-part></tp:taxon-name></italic> (Steetz) H. Rob. &amp; B. Kahn. 2011. License Holder: Olivier Maurin, University of Johannesburg, Johannesburg. BOLD Systems. <ext-link xmlns:xlink="http://www.w3.org/1999/xlink" xlink:type="simple" ext-link-type="uri" xlink:href="http://www.boldsystems.org/index.php/Taxbrowser_Taxonpage?taxid=349118">http://www.boldsystems.org/index.php/Taxbrowser_Taxonpage?taxid=349118</ext-link> [date accessed: 22 Dec 2014]</p><p>E–F. English P (2010) “<italic><tp:taxon-name><tp:taxon-name-part taxon-name-part-type="genus">Distephanus</tp:taxon-name-part> <tp:taxon-name-part taxon-name-part-type="species">divericatus</tp:taxon-name-part></tp:taxon-name></italic> (Steetz) H. Rob. &amp; B. Kahn. (record no: 43443 &amp; 43445).” Web: <ext-link xmlns:xlink="http://www.w3.org/1999/xlink" xlink:type="simple" ext-link-type="uri" xlink:href="http://www.zambiaflora.com">www.zambiaflora.com</ext-link> [date accessed: 22 Dec 2014]</p><p>G. Graham G (2013) “<italic><tp:taxon-name><tp:taxon-name-part taxon-name-part-type="genus">Distephanus</tp:taxon-name-part> <tp:taxon-name-part taxon-name-part-type="species">anisochaetoides</tp:taxon-name-part></tp:taxon-name></italic> (Sond.) H. Rob. &amp; B.Kahn (image no: 531616). iSpot, share nature. <ext-link xmlns:xlink="http://www.w3.org/1999/xlink" xlink:type="simple" ext-link-type="uri" xlink:href="http://www.ispotnature.org">http://www.ispotnature.org</ext-link> [date accessed: 19 Dec. 2014]</p><p>H. Anonymous (2012) “<tp:taxon-name><tp:taxon-name-part taxon-name-part-type="genus">Distephanus</tp:taxon-name-part> <tp:taxon-name-part taxon-name-part-type="species">anisochaetoides</tp:taxon-name-part></tp:taxon-name> (Sond.) H. Rob. &amp; B.Kahn (image #521927 by ES). iSpot, share nature. <ext-link xmlns:xlink="http://www.w3.org/1999/xlink" xlink:type="simple" ext-link-type="uri" xlink:href="http://www.ispotnature.org">http://www.ispotnature.org</ext-link> [date accessed: 19 December 2014]</p><p><bold>Figure <xref ref-type="fig" rid="F7">7</xref></bold>:</p><p>A–B. Schneider B (2013) “<italic><tp:taxon-name><tp:taxon-name-part taxon-name-part-type="genus">Erlangea</tp:taxon-name-part> <tp:taxon-name-part taxon-name-part-type="species">misera</tp:taxon-name-part></tp:taxon-name></italic> S. Moore (image no. 41706)”. Web: <ext-link xmlns:xlink="http://www.w3.org/1999/xlink" xlink:type="simple" ext-link-type="uri" xlink:href="http://www.ispotnature.org/node/508454">http://www.ispotnature.org/node/508454</ext-link> <italic>accessed date</italic>: 2 March 2015</p><p>C–D. Wursten BT (2014) “<tp:taxon-name><tp:taxon-name-part taxon-name-part-type="genus">Ethulia</tp:taxon-name-part> <tp:taxon-name-part taxon-name-part-type="species">conyzoides</tp:taxon-name-part> <tp:taxon-name-part taxon-name-part-type="authority">L.f.</tp:taxon-name-part> <tp:taxon-name-part taxon-name-part-type="infraspecific-rank">subsp.</tp:taxon-name-part> <tp:taxon-name-part taxon-name-part-type="subspecies">conyzoides</tp:taxon-name-part></tp:taxon-name>. (Record no: 40831 &amp; 40832)”. Hyde MA, Wursten BT, Ballings P, Coates Palgrave M (2014) Flora of Zimbabwe: species information: individual images. <ext-link xmlns:xlink="http://www.w3.org/1999/xlink" xlink:type="simple" ext-link-type="uri" xlink:href="http://www.zimbabweflora.co.zw">http://www.zimbabweflora.co.zw</ext-link> [date accessed: 16 December 2014]</p><p>E. Bidault, E. (2015) “<italic><tp:taxon-name><tp:taxon-name-part taxon-name-part-type="genus">Ethulia</tp:taxon-name-part> <tp:taxon-name-part taxon-name-part-type="species">conyzoides</tp:taxon-name-part></tp:taxon-name></italic> L.f.”. <ext-link xmlns:xlink="http://www.w3.org/1999/xlink" xlink:type="simple" ext-link-type="uri" xlink:href="http://tropical.theferns.info/image.php?id=Ethulia+conyzoides">http://tropical.theferns.info/image.php?id=Ethulia+conyzoides</ext-link> [date accessed: 23 August 2015]</p><p><bold>Figure <xref ref-type="fig" rid="F9">9</xref></bold>:</p><p>A. Villiers F de (2014) “<italic><tp:taxon-name><tp:taxon-name-part taxon-name-part-type="genus">Gymnanthemum</tp:taxon-name-part> <tp:taxon-name-part taxon-name-part-type="species">corymbosum</tp:taxon-name-part></tp:taxon-name></italic>”. iSpot, share nature. <ext-link xmlns:xlink="http://www.w3.org/1999/xlink" xlink:type="simple" ext-link-type="uri" xlink:href="http://www.ispotnature.org">http://www.ispotnature.org</ext-link> [date accessed: 23 December 2014]</p><p>B–D. Berkel, N van (2013) “<italic><tp:taxon-name><tp:taxon-name-part taxon-name-part-type="genus">Gymnanthemum</tp:taxon-name-part> <tp:taxon-name-part taxon-name-part-type="species">mespilifolium</tp:taxon-name-part></tp:taxon-name></italic>”. iSpot, share nature. <ext-link xmlns:xlink="http://www.w3.org/1999/xlink" xlink:type="simple" ext-link-type="uri" xlink:href="http://www.ispotnature.org">http://www.ispotnature.org</ext-link> [date accessed: 23 December 2014]</p><p><bold>Figure <xref ref-type="fig" rid="F11">11</xref></bold>:</p><p>A–B. Blittersdorff R von (2008-9) “<italic><tp:taxon-name><tp:taxon-name-part taxon-name-part-type="genus">Vernonia</tp:taxon-name-part> <tp:taxon-name-part taxon-name-part-type="species">natalensis</tp:taxon-name-part></tp:taxon-name></italic> Sch. Bip. ex Walp. Dressler S, Schmidt M, Zizka G (eds.) (2014) African Plant, a photo guide. Forschungsinstitut Senskenberg, Frankfurt/Main, Germany. <ext-link xmlns:xlink="http://www.w3.org/1999/xlink" xlink:type="simple" ext-link-type="uri" xlink:href="http://www.africanplants.senckenberg.de">http://www.africanplants.senckenberg.de</ext-link> [date accessed: 23 December 2014]</p><p>C–D. Warren PR (2013) “<italic><tp:taxon-name><tp:taxon-name-part taxon-name-part-type="genus">Hilliardiella</tp:taxon-name-part> <tp:taxon-name-part taxon-name-part-type="species">flanaganii</tp:taxon-name-part></tp:taxon-name></italic>”. iSpot, share nature. <ext-link xmlns:xlink="http://www.w3.org/1999/xlink" xlink:type="simple" ext-link-type="uri" xlink:href="http://www.ispotnature.org">http://www.ispotnature.org</ext-link> [date accessed: 23 December 2014]</p><p><bold>Figure <xref ref-type="fig" rid="F12">12</xref></bold>:</p><p>A–D Berkel N van (2012) “<italic><tp:taxon-name><tp:taxon-name-part taxon-name-part-type="genus">Hilliardiella</tp:taxon-name-part> <tp:taxon-name-part taxon-name-part-type="species">oligocephala</tp:taxon-name-part></tp:taxon-name></italic>”. iSpot, share nature. <ext-link xmlns:xlink="http://www.w3.org/1999/xlink" xlink:type="simple" ext-link-type="uri" xlink:href="http://www.ispotnature.org">http://www.ispotnature.org</ext-link> [date accessed: 23 December 2014]</p><p><bold>Figure <xref ref-type="fig" rid="F13">13</xref></bold>:</p><p>Hooker WJ (1863) “<italic><tp:taxon-name><tp:taxon-name-part taxon-name-part-type="genus">Webbia</tp:taxon-name-part> <tp:taxon-name-part taxon-name-part-type="species">pinifolia</tp:taxon-name-part></tp:taxon-name></italic> [<italic><tp:taxon-name><tp:taxon-name-part taxon-name-part-type="genus">Hilliardiella</tp:taxon-name-part> <tp:taxon-name-part taxon-name-part-type="species">capensis</tp:taxon-name-part></tp:taxon-name></italic>] illustration 5412 by W.H. Fitch.” Curtis’s Botanical Magazine 89 [ser. 3, vol. 19]: t. 5412.</p><p>Humbert H (1960) Composees. “<tp:taxon-name><tp:taxon-name-part taxon-name-part-type="genus">Linzia</tp:taxon-name-part> <tp:taxon-name-part taxon-name-part-type="species">glabra</tp:taxon-name-part></tp:taxon-name> Steetz in Peters, Illustrated by J.V. &amp; .G.M.” [as <italic><tp:taxon-name><tp:taxon-name-part taxon-name-part-type="genus">Vernonia</tp:taxon-name-part> <tp:taxon-name-part taxon-name-part-type="species">obconica</tp:taxon-name-part></tp:taxon-name></italic> (Oliv. &amp; Hiern in Oliv.)] in Humbert H (ed.), Flore de Madagascar <!--PageBreak-->et des Comores, Family 189, Tome 1, Fig. VI, Paris, Typographie Firmin-Didot et Cie. <ext-link xmlns:xlink="http://www.w3.org/1999/xlink" xlink:type="simple" ext-link-type="uri" xlink:href="http://www.biodiversitylibrary.org/bibliography/6600#/summary">http://www.biodiversitylibrary.org/bibliography/6600#/summary</ext-link></p><p>Wood JM (1906) “<italic><tp:taxon-name><tp:taxon-name-part taxon-name-part-type="genus">Vernonia</tp:taxon-name-part> <tp:taxon-name-part taxon-name-part-type="species">gerrardi</tp:taxon-name-part></tp:taxon-name></italic> Harv., illustrated by M.F.” Natal Plants 4: t. 330.</p><p>Wood JM (1906) “<italic><tp:taxon-name><tp:taxon-name-part taxon-name-part-type="genus">Vernonia</tp:taxon-name-part> <tp:taxon-name-part taxon-name-part-type="species">vernonella</tp:taxon-name-part></tp:taxon-name></italic> Harv., illustrated by M.F.” Natal Plants 4: t. 332</p><p><bold>Figure <xref ref-type="fig" rid="F15">15</xref></bold>:</p><p>A–B. Dressler S, Schmidt M, Zizka G (2014) “<italic><tp:taxon-name><tp:taxon-name-part taxon-name-part-type="genus">Linzia</tp:taxon-name-part> <tp:taxon-name-part taxon-name-part-type="species">glabra</tp:taxon-name-part></tp:taxon-name></italic> Steetz in Peters” Introducing African Plants – A Photo Guide – An interactive photo data-base and rapid identification tool for continental Africa. Taxon 63(5): 1159–1161.</p><p>C–D. Strohbach B (2014) “<italic><tp:taxon-name><tp:taxon-name-part taxon-name-part-type="genus">Vernonia</tp:taxon-name-part> <tp:taxon-name-part taxon-name-part-type="species">obionifolia</tp:taxon-name-part></tp:taxon-name></italic> O. Hoffm. (photo id: 16480 &amp; 16478)”. Jürgens N, Strohbach B, Schmiedel U, Rügheimer S, Erb E, Wesuls D, Schrenk J, Dreber N, Schmidt M, Mayer C, Zizka A, Horn P, Mills A, Etzold S, Schulz A, Beaumont J, Oncken I, Revermann R, Niesler I, Kwembeya E, Deckert J, Kuhlmann M, Reddig C, Miehlich G, Christiaan R, Finckh M, Kruger S, Coetzee M, Fortuin A, Ihlenfeldt H, Le Roux A, Erb P, Groengroeft A, Helme N (2014) Photo Guide to Plants of Southern African plants. BioCentre Klein Flottbek, Hamburg, Germany, <ext-link xmlns:xlink="http://www.w3.org/1999/xlink" xlink:type="simple" ext-link-type="uri" xlink:href="http://www.southernafricanplants.net">www.southernafricanplants.net</ext-link></p><p><bold>Figure <xref ref-type="fig" rid="F17">17</xref></bold>:</p><p>A–B. Taylor R (2014) “<tp:taxon-name><tp:taxon-name-part taxon-name-part-type="genus">Oocephala</tp:taxon-name-part> (<tp:taxon-name-part taxon-name-part-type="subgenus">Vernonia</tp:taxon-name-part>) <tp:taxon-name-part taxon-name-part-type="species">centaureoides</tp:taxon-name-part></tp:taxon-name> (photographs)”. iSpot, share nature. <ext-link xmlns:xlink="http://www.w3.org/1999/xlink" xlink:type="simple" ext-link-type="uri" xlink:href="http://www.ispotnature.org">http://www.ispotnature.org</ext-link> [date accessed: 23 December 2014]</p><p>C. Wursten BT (2007) “<italic><tp:taxon-name><tp:taxon-name-part taxon-name-part-type="genus">Vernonia</tp:taxon-name-part> <tp:taxon-name-part taxon-name-part-type="species">cinerascens</tp:taxon-name-part></tp:taxon-name></italic> Sch. Bip. (Record no: 22771)”. Hyde MA, Wursten BT, Ballings P, Coates Palgrave M (2014) Flora of Zimbabwe: species information: individual images. <ext-link xmlns:xlink="http://www.w3.org/1999/xlink" xlink:type="simple" ext-link-type="uri" xlink:href="http://www.zimbabweflora.co.zw">http://www.zimbabweflora.co.zw</ext-link> [date accessed: 16 December 2014]</p><p>D–E. Dreyer, A. (2015). “<italic><tp:taxon-name><tp:taxon-name-part taxon-name-part-type="genus">Vernonia</tp:taxon-name-part> <tp:taxon-name-part taxon-name-part-type="species">cinerascens</tp:taxon-name-part></tp:taxon-name></italic> Sch. Bip (Record no: 8879 &amp; 8878)“ Kyffhäuser. [online] <ext-link xmlns:xlink="http://www.w3.org/1999/xlink" xlink:type="simple" ext-link-type="uri" xlink:href="http://Kyffhauser.com">Kyffhauser.com</ext-link>. Available at: <ext-link xmlns:xlink="http://www.w3.org/1999/xlink" xlink:type="simple" ext-link-type="uri" xlink:href="http://www.kyffhauser.com">http://www.kyffhauser.com</ext-link> [date accessed: 5 Jan 2015]</p><p><bold>Figure <xref ref-type="fig" rid="F20">20</xref></bold>:</p><p>A–C. Warren, P.R. (2014) “<italic><tp:taxon-name><tp:taxon-name-part taxon-name-part-type="genus">Vernonia</tp:taxon-name-part> <tp:taxon-name-part taxon-name-part-type="species">fastigiata</tp:taxon-name-part></tp:taxon-name></italic> Oliv. &amp; Hiern”. iSpot, share nature. <ext-link xmlns:xlink="http://www.w3.org/1999/xlink" xlink:type="simple" ext-link-type="uri" xlink:href="http://www.ispotnature.org">http://www.ispotnature.org</ext-link>. [date accessed: 23 December 2014]</p><p>D–F. Wursten, B.T. (2014) “<italic><tp:taxon-name><tp:taxon-name-part taxon-name-part-type="genus">Polydora</tp:taxon-name-part> <tp:taxon-name-part taxon-name-part-type="species">poskeana</tp:taxon-name-part></tp:taxon-name></italic> (Vatke &amp; Hildebrandt) H. Rob. (Record no: 25475, 25476)”. Hyde MA, Wursten BT, Ballings P, Coates Palgrave M (2014) Flora of Zimbabwe: species information: individual images. <ext-link xmlns:xlink="http://www.w3.org/1999/xlink" xlink:type="simple" ext-link-type="uri" xlink:href="http://www.zimbabweflora.co.zw">http://www.zimbabweflora.co.zw</ext-link> [date accessed: 23 December 2014]</p><p><bold>Figure <xref ref-type="fig" rid="F23">23</xref></bold>:</p><p>A. Hankey A (2013) “<italic><tp:taxon-name><tp:taxon-name-part taxon-name-part-type="genus">Vernonia</tp:taxon-name-part> <tp:taxon-name-part taxon-name-part-type="species">galpinii</tp:taxon-name-part></tp:taxon-name></italic> Klatt”. iSpot, share nature. <ext-link xmlns:xlink="http://www.w3.org/1999/xlink" xlink:type="simple" ext-link-type="uri" xlink:href="http://www.ispotnature.org">http://www.ispotnature.org</ext-link>. [date accessed: 23 December 2014]</p><p>B–C. Blittersdorff R von (2008) “<italic><tp:taxon-name><tp:taxon-name-part taxon-name-part-type="genus">Vernonia</tp:taxon-name-part> <tp:taxon-name-part taxon-name-part-type="species">galpinii</tp:taxon-name-part></tp:taxon-name></italic> Klatt (photo ID: 24044, 24049)”. S. Dressler, Schmidt, M., Zizka, G., eds. (2014) African Plant, a photo guide. Forschungsinstitut Senskenberg, Frankfurt/Main, Germany. <ext-link xmlns:xlink="http://www.w3.org/1999/xlink" xlink:type="simple" ext-link-type="uri" xlink:href="http://www.africanplants.senckenberg.de">http://www.africanplants.senckenberg.de</ext-link>. [date accessed: 23 December 2014]</p><p>D–E Warren PR (2013) “<italic><tp:taxon-name><tp:taxon-name-part taxon-name-part-type="genus">Vernonia</tp:taxon-name-part> <tp:taxon-name-part taxon-name-part-type="species">thodei</tp:taxon-name-part></tp:taxon-name></italic>”. iSpot, share nature. <ext-link xmlns:xlink="http://www.w3.org/1999/xlink" xlink:type="simple" ext-link-type="uri" xlink:href="http://www.ispotnature.org">http://www.ispotnature.org</ext-link>. [date accessed: 23 December 2014]</p><!--PageBreak--><p>F–G. Wursten BT (2010) “<italic><tp:taxon-name><tp:taxon-name-part taxon-name-part-type="genus">Vernonia</tp:taxon-name-part> <tp:taxon-name-part taxon-name-part-type="species">petersii</tp:taxon-name-part></tp:taxon-name> Oliv. &amp; Hiern ex Oliv.</italic> (Record no: 40742, 40745)”. Hyde MA, Wursten BT, Ballings P, Coates Palgrave M (2014) Flora of Zimbabwe: species information: individual images. <ext-link xmlns:xlink="http://www.w3.org/1999/xlink" xlink:type="simple" ext-link-type="uri" xlink:href="http://www.zimbabweflora.co.zw">http://www.zimbabweflora.co.zw</ext-link> [date accessed: 16 December 2014]</p><p><bold>Figure <xref ref-type="fig" rid="F26">26</xref></bold></p><p>A. Wildeman E, Durand T (1898) “<italic><tp:taxon-name><tp:taxon-name-part taxon-name-part-type="genus">Vernonia</tp:taxon-name-part> <tp:taxon-name-part taxon-name-part-type="species">potamophila</tp:taxon-name-part></tp:taxon-name> Klatt</italic>” (drawn &amp; lithographed from nature by Ch. Cuisin) Illustrations de la flore du Congo 1: 35. PL XVIII</p></app><fig id="F25" position="float" orientation="portrait"><label>Figure 25.</label><caption><p>Scanning electron micrographs of <italic><tp:taxon-name><tp:taxon-name-part taxon-name-part-type="genus">Vernonella</tp:taxon-name-part></tp:taxon-name></italic> and <italic><tp:taxon-name><tp:taxon-name-part taxon-name-part-type="genus">Vernoniastrum</tp:taxon-name-part></tp:taxon-name></italic>. <bold>A–C</bold> Scanning electron micrographs of acetolyzed sublophate-echinolophate pollen of <italic><tp:taxon-name><tp:taxon-name-part taxon-name-part-type="genus">Vernonella</tp:taxon-name-part> <tp:taxon-name-part taxon-name-part-type="species">africana</tp:taxon-name-part></tp:taxon-name></italic> Sond. <bold>A</bold> Polar view <bold>B</bold> Equatorial view <bold>C</bold> Oblique polar view. <bold>A–C</bold> from <italic>Wood 753</italic>. <bold>D–I</bold> Scanning electron micrographs of acetolyzed echinolophate pollen of <italic><tp:taxon-name><tp:taxon-name-part taxon-name-part-type="genus">Vernoniastrum</tp:taxon-name-part> <tp:taxon-name-part taxon-name-part-type="species">nestor</tp:taxon-name-part></tp:taxon-name></italic> (S. Moore) H. Rob., showing diversity of lacunae and lophae. <bold>D–H</bold> Oblique and near polar views showing apertures in markedly long lacunae with irregular lophae <bold>H</bold> Lateral view with apertures (arrows) occupying long lacunar spaces <bold>I</bold> Enlarged section of surface showing columellae in irregular rows under muri). <bold>D–I</bold> from <italic>Reekmans 9185</italic>.</p></caption><graphic xmlns:xlink="http://www.w3.org/1999/xlink" xlink:href="phytokeys-060-049-g025.jpg" position="float" orientation="portrait" xlink:type="simple" id="oo_77497.jpg"/></fig></tp:treatment-sec><ref-list><ref id="B51"><mixed-citation xmlns:xlink="http://www.w3.org/1999/xlink" xlink:type="simple">
          <person-group><name name-style="western"><surname>Smith</surname><given-names>CE</given-names></name></person-group> (<year>1971</year>) <article-title>Observations on Stengelioid species of <italic><tp:taxon-name><tp:taxon-name-part taxon-name-part-type="genus">Vernonia</tp:taxon-name-part></tp:taxon-name></italic>.</article-title> <source>Agriculture Handbook</source> <issue>No 396</issue>. <publisher-name>Agricultural Research Service</publisher-name>, <publisher-loc>USDA</publisher-loc>, <size units="page">i-iv, 1–87</size>.</mixed-citation></ref><ref id="B48"><mixed-citation xmlns:xlink="http://www.w3.org/1999/xlink" xlink:type="simple">
          <person-group><name name-style="western"><surname>Robinson</surname><given-names>H</given-names></name><name name-style="western"><surname>Skvarla</surname><given-names>JJ</given-names></name></person-group> (<year>2010a</year>) <article-title>The restoration of the genus <italic><tp:taxon-name><tp:taxon-name-part taxon-name-part-type="genus">Vernonella</tp:taxon-name-part></tp:taxon-name></italic> Sond. (<tp:taxon-name><tp:taxon-name-part taxon-name-part-type="tribe">Vernonieae</tp:taxon-name-part></tp:taxon-name>: <tp:taxon-name><tp:taxon-name-part taxon-name-part-type="family">Asteraceae</tp:taxon-name-part></tp:taxon-name>).</article-title> <source>Proceedings of the Biological Society of Washington</source> <volume>123</volume>(<issue>3</issue>): <fpage>181</fpage>–<lpage>192</lpage>. doi: <ext-link xlink:type="simple" ext-link-type="doi" xlink:href="10.2988/09-28.1">10.2988/09-28.1</ext-link></mixed-citation></ref><ref id="B22"><mixed-citation xmlns:xlink="http://www.w3.org/1999/xlink" xlink:type="simple">
          <person-group><name name-style="western"><surname>Jones</surname><given-names>SB</given-names></name></person-group> (<year>1982</year>) Pp. 126–127 In: <person-group><name name-style="western"><surname>Löve</surname><given-names>A</given-names></name></person-group> (<role>Ed.</role>) <issue-title>IOPB Chromosome number reports LXXIV.</issue-title> <source>Taxon</source> <volume>31</volume>: <fpage>119</fpage>–<lpage>128</lpage>. <ext-link xlink:type="simple" ext-link-type="uri" xlink:href="http://www.jstor.org/stable/1219710?seq=1#page_scan_tab_contents">http://www.jstor.org/stable/1219710?seq=1#page_scan_tab_contents</ext-link></mixed-citation></ref></ref-list></tp:taxon-treatment>
