# Supplementary material for: Vernonieae (Asteraceae) of southern Africa: A generic disposition of the species and a study of their pollen
Source: PhytoKeys. 2016 Feb 11;(60):49–126. doi: 10.3897/phytokeys.60.6734 (PMC4816990; doi:10.3897/phytokeys.60.6734)
Supplement: XML Treatment for Vernonia collina [file phytokeys.60.6734-treatment71.xml]

<!DOCTYPE tp:taxon-treatment
  PUBLIC "-//TaxonX//DTD Taxonomic Treatment Publishing DTD v0 20100105//EN" "tax-treatment-NSO.dtd">
<tp:taxon-treatment xmlns:tp="http://www.plazi.org/taxpub"><tp:treatment-meta><kwd-group><label>Taxon classification</label><kwd><named-content content-type="kingdom">Plantae</named-content></kwd><kwd><named-content content-type="order">Asterales</named-content></kwd><kwd><named-content content-type="family">Asteraceae</named-content></kwd></kwd-group><mixed-citation publication-type="journal"><person-group><name><surname>Robinson</surname><given-names>Harold</given-names></name><name><surname>Skvarla</surname><given-names>John J.</given-names></name><name><surname>Funk</surname><given-names>Vicki A.</given-names></name></person-group><article-title>
          <tp:taxon-name><tp:taxon-name-part taxon-name-part-type="tribe">Vernonieae</tp:taxon-name-part></tp:taxon-name> (<tp:taxon-name><tp:taxon-name-part taxon-name-part-type="family">Asteraceae</tp:taxon-name-part></tp:taxon-name>) of southern Africa: A generic disposition of the species and a study of their pollen</article-title><source>PhytoKeys</source><day>11</day><month>2</month><year>2016</year><volume>2016</volume><issue>60</issue><fpage>49</fpage><lpage>126</lpage><pub-id pub-id-type="doi">10.3897/phytokeys.60.6734</pub-id></mixed-citation></tp:treatment-meta><tp:nomenclature><tp:taxon-name>
                <tp:taxon-name-part taxon-name-part-type="genus">Vernonia</tp:taxon-name-part>
                <tp:taxon-name-part taxon-name-part-type="species">collina</tp:taxon-name-part>
              </tp:taxon-name><tp:taxon-authority>Klatt, 1896</tp:taxon-authority><tp:nomenclature-citation-list><tp:nomenclature-citation><tp:taxon-name><tp:taxon-name-part taxon-name-part-type="genus">Vernonia</tp:taxon-name-part> <tp:taxon-name-part taxon-name-part-type="species">collina</tp:taxon-name-part></tp:taxon-name><comment> Klatt, Bull. Herb. Boiss. 4: 824. 1896, <italic>nom. illeg.</italic>, non <italic><tp:taxon-name><tp:taxon-name-part taxon-name-part-type="genus">Vernonia</tp:taxon-name-part> <tp:taxon-name-part taxon-name-part-type="species">collina</tp:taxon-name-part></tp:taxon-name></italic> Gardn. 1846.</comment></tp:nomenclature-citation></tp:nomenclature-citation-list></tp:nomenclature><tp:treatment-sec sec-type="Distribution"><title>Distribution.</title><p>Transvaal (In cliv. Mont. Elandspruitbergen, alt. 7000 ped., leg. R. Schlechter, 2 December 1893, N. 3832).</p></tp:treatment-sec><tp:treatment-sec sec-type="Note"><title>Note.</title><p>The name is an illegitimate later homonym and cannot be used, but the species, as described, cannot be placed with other Vernonian species presently known from South Africa. The original description (<xref ref-type="bibr" rid="B26">Klatt 1896</xref>) makes no mention of corollas and they may have been absent on the type collection. According to the description, the achenes are ca. 3 mm long and the pappus is 1.5 cm long, suggesting an immature or overly mature condition. From the description it is not certain the species is actually a member of the <tp:taxon-name><tp:taxon-name-part taxon-name-part-type="tribe">Vernonieae</tp:taxon-name-part></tp:taxon-name>.</p></tp:treatment-sec><ref-list><ref id="B26"><mixed-citation xmlns:xlink="http://www.w3.org/1999/xlink" xlink:type="simple">
          <person-group><name name-style="western"><surname>Klatt</surname><given-names>VW</given-names></name></person-group> (<year>1896</year>) <article-title><tp:taxon-name><tp:taxon-name-part taxon-name-part-type="family">Compositae</tp:taxon-name-part></tp:taxon-name>. Tribus: <tp:taxon-name><tp:taxon-name-part taxon-name-part-type="tribe">Vernonieae</tp:taxon-name-part></tp:taxon-name>.</article-title> <source>Bulletin de l’Herbier Boissier</source> <volume>4</volume>: <fpage>824</fpage>–<lpage>830</lpage> (<fpage>230</fpage>–<lpage>236</lpage>). <ext-link xlink:type="simple" ext-link-type="uri" xlink:href="http://www.biodiversitylibrary.org/bibliography/49730#/summary">http://www.biodiversitylibrary.org/bibliography/49730#/summary</ext-link></mixed-citation></ref></ref-list></tp:taxon-treatment>
